# Supplementary material for: Multimodal tumor thermal therapy enhances antitumor immunity by expanding tumor-reactive CX3CR1⁺GPR56⁺ T cells in hepatocellular carcinoma
Source: Theranostics. 2026 Feb 26;16(9):4959–79. doi: 10.7150/thno.127962 (PMC12964383; doi:10.7150/thno.127962)
Supplement: Supplementary file 1 — Supplementary figures and tables. [file thnov16p4959s1.zip]

Archive with 5 entries (4 files):
- Supplemental material/
- Supplemental material/Figure S1-S6.docx
- Supplemental material/Table S1.docx
- Supplemental material/Table S2.xlsx
- Supplemental material/Table S3.xlsx
