# Supplementary material for: Multimodal tumor thermal therapy enhances antitumor immunity by expanding tumor-reactive CX3CR1⁺GPR56⁺ T cells in hepatocellular carcinoma
Source: Theranostics. 2026 Feb 26;16(9):4959–79. doi: 10.7150/thno.127962 (PMC12964383; doi:10.7150/thno.127962)
Supplement: Supplementary file 1 — Supplementary figures and tables. [file thnov16p4959s1.zip › Supplemental material/Table S2.xlsx]

## Sheet: Sheet1
Table S2. Complete gene list for T cells clusters, related to Figure 2A-B
	p_val	avg_log2FC	pct.1	pct.2	p_val_adj	cluster	gene
LTB	0	1.17168	0.877	0.516	0	CD4_IL7R	LTB
IL7R	0	1.12612	0.878	0.507	0	CD4_IL7R	IL7R
GPR183	0	0.748479	0.415	0.211	0	CD4_IL7R	GPR183
GATA3	0	0.66283	0.369	0.2	0	CD4_IL7R	GATA3
PLP2	0	0.649555	0.459	0.26	0	CD4_IL7R	PLP2
CD82	0	0.63543	0.288	0.12	0	CD4_IL7R	CD82
AQP3	0	0.630042	0.318	0.146	0	CD4_IL7R	AQP3
TNFSF10	0	0.599903	0.311	0.163	0	CD4_IL7R	TNFSF10
TIMP1	0	0.596971	0.299	0.146	0	CD4_IL7R	TIMP1
VIM	0	0.576633	0.818	0.643	0	CD4_IL7R	VIM
MAL	0	0.564913	0.322	0.159	0	CD4_IL7R	MAL
TRAT1	0	0.549345	0.366	0.197	0	CD4_IL7R	TRAT1
FXYD5	0	0.548449	0.743	0.563	0	CD4_IL7R	FXYD5
BIRC3	0	0.547779	0.361	0.198	0	CD4_IL7R	BIRC3
TRADD	0	0.541751	0.298	0.154	0	CD4_IL7R	TRADD
LDHB	0	0.540404	0.748	0.543	0	CD4_IL7R	LDHB
JUNB	0	0.505286	0.899	0.796	0	CD4_IL7R	JUNB
RCAN3	0	0.496225	0.333	0.173	0	CD4_IL7R	RCAN3
RPLP0	0	0.449207	0.949	0.873	0	CD4_IL7R	RPLP0
TPT1	0	0.447314	0.974	0.922	0	CD4_IL7R	TPT1
RPLP1	0	0.35643	0.999	0.994	0	CD4_IL7R	RPLP1
EEF1A1	0	0.354838	0.994	0.982	0	CD4_IL7R	EEF1A1
RPL10	0	0.338429	0.987	0.964	0	CD4_IL7R	RPL10
RPS18	0	0.338095	0.993	0.977	0	CD4_IL7R	RPS18
RPS2	0	0.321452	0.996	0.989	0	CD4_IL7R	RPS2
RPL13	0	0.319389	0.998	0.994	0	CD4_IL7R	RPL13
RPS12	0	0.302881	0.979	0.946	0	CD4_IL7R	RPS12
RPS25	0	0.302721	0.953	0.894	0	CD4_IL7R	RPS25
RPL36	0	0.299341	0.977	0.948	0	CD4_IL7R	RPL36
RPL18A	0	0.299281	0.986	0.967	0	CD4_IL7R	RPL18A
RPS19	0	0.283268	0.997	0.991	0	CD4_IL7R	RPS19
RPS27A	0	0.278446	0.986	0.966	0	CD4_IL7R	RPS27A
RPL32	0	0.275652	0.984	0.957	0	CD4_IL7R	RPL32
RPL11	0	0.274082	0.985	0.961	0	CD4_IL7R	RPL11
RPL34	0	0.273317	0.987	0.961	0	CD4_IL7R	RPL34
RPL5	0	0.260023	0.993	0.984	0	CD4_IL7R	RPL5
RPL31	0	0.256739	0.994	0.982	0	CD4_IL7R	RPL31
RPL37	0	0.256555	0.99	0.976	0	CD4_IL7R	RPL37
RPS6	0	0.254834	0.987	0.961	0	CD4_IL7R	RPS6
RPL30	0	0.253314	0.988	0.965	0	CD4_IL7R	RPL30
RPL9	5.72e-305	0.261426	0.971	0.926	1.83e-300	CD4_IL7R	RPL9
SOCS3	4.57e-302	0.54581	0.283	0.146	1.46e-297	CD4_IL7R	SOCS3
TCF7	3.89e-279	0.341931	0.515	0.325	1.25e-274	CD4_IL7R	TCF7
RPL8	6.78e-277	0.302442	0.936	0.875	2.17e-272	CD4_IL7R	RPL8
RPL18	5.71e-274	0.265548	0.97	0.934	1.83e-269	CD4_IL7R	RPL18
RPS4X	9.77e-274	0.317669	0.89	0.784	3.13e-269	CD4_IL7R	RPS4X
RPL14	2.11e-270	0.258747	0.977	0.944	6.75e-266	CD4_IL7R	RPL14
RPL12	9.52e-270	0.290046	0.945	0.887	3.05e-265	CD4_IL7R	RPL12
ANXA1	3.89e-263	0.410329	0.777	0.621	1.25e-258	CD4_IL7R	ANXA1
PABPC1	2.73e-262	0.256803	0.965	0.923	8.76e-258	CD4_IL7R	PABPC1
TNFRSF25	9.21e-260	0.448474	0.261	0.136	2.95e-255	CD4_IL7R	TNFRSF25
TMEM123	2.72e-259	0.416969	0.499	0.333	8.72e-255	CD4_IL7R	TMEM123
RPSA	3.29e-255	0.328767	0.871	0.779	1.06e-250	CD4_IL7R	RPSA
S100A11	4.25e-253	0.425236	0.654	0.496	1.36e-248	CD4_IL7R	S100A11
FOS	2.09e-238	0.663712	0.656	0.522	6.7e-234	CD4_IL7R	FOS
ARHGAP15	7.45e-228	0.458435	0.356	0.222	2.39e-223	CD4_IL7R	ARHGAP15
CD28	2.36e-226	0.41414	0.291	0.167	7.56e-222	CD4_IL7R	CD28
RPL4	8.47e-226	0.295028	0.855	0.758	2.72e-221	CD4_IL7R	RPL4
FTH1	2.03e-215	0.25949	0.989	0.972	6.52e-211	CD4_IL7R	FTH1
EEF1B2	1.54e-211	0.287946	0.834	0.719	4.94e-207	CD4_IL7R	EEF1B2
GSTK1	5.79e-210	0.379119	0.691	0.557	1.86e-205	CD4_IL7R	GSTK1
RPS5	1.25e-203	0.2564	0.887	0.798	4.01e-199	CD4_IL7R	RPS5
S100A10	6.47e-197	0.328921	0.765	0.634	2.07e-192	CD4_IL7R	S100A10
COTL1	9.95e-196	0.334633	0.57	0.415	3.19e-191	CD4_IL7R	COTL1
NOSIP	4.04e-186	0.391921	0.42	0.287	1.29e-181	CD4_IL7R	NOSIP
INPP4B	4.25e-183	0.385402	0.286	0.172	1.36e-178	CD4_IL7R	INPP4B
RPL9P9	3.18e-155	0.252349	0.773	0.668	1.02e-150	CD4_IL7R	RPL9P9
RGCC	1.3e-149	0.404588	0.25	0.152	4.16e-145	CD4_IL7R	RGCC
JUN	7.75e-147	0.480737	0.753	0.673	2.48e-142	CD4_IL7R	JUN
CYLD	9.09e-143	0.328978	0.38	0.266	2.91e-138	CD4_IL7R	CYLD
HINT1	1.6e-142	0.278973	0.718	0.598	5.12e-138	CD4_IL7R	HINT1
CD69	6.24e-140	0.399628	0.578	0.462	2e-135	CD4_IL7R	CD69
TAGLN2	2.97e-134	0.2915	0.708	0.592	9.51e-130	CD4_IL7R	TAGLN2
ZFP36L2	6.69e-134	0.312232	0.78	0.688	2.14e-129	CD4_IL7R	ZFP36L2
C1orf162	1.04e-130	0.380655	0.261	0.169	3.34e-126	CD4_IL7R	C1orf162
DUSP1	7.74e-126	0.36426	0.632	0.526	2.48e-121	CD4_IL7R	DUSP1
DGKA	2.79e-124	0.273528	0.331	0.225	8.96e-120	CD4_IL7R	DGKA
PBXIP1	4.08e-123	0.297284	0.389	0.278	1.31e-118	CD4_IL7R	PBXIP1
FOSB	1.84e-122	0.579285	0.292	0.2	5.9e-118	CD4_IL7R	FOSB
KLF6	1.2e-121	0.317996	0.698	0.593	3.83e-117	CD4_IL7R	KLF6
PPP1R15A	1.39e-121	0.353707	0.444	0.334	4.46e-117	CD4_IL7R	PPP1R15A
MDFIC	5.39e-121	0.304647	0.286	0.191	1.73e-116	CD4_IL7R	MDFIC
LPAR6	6.11e-120	0.3601	0.254	0.166	1.96e-115	CD4_IL7R	LPAR6
DDIT4	4e-113	0.338404	0.318	0.222	1.28e-108	CD4_IL7R	DDIT4
TNFAIP3	1.16e-112	0.497846	0.395	0.297	3.71e-108	CD4_IL7R	TNFAIP3
STT3B	1.1e-111	0.277013	0.271	0.182	3.53e-107	CD4_IL7R	STT3B
NFKBIA	2.49e-111	0.389393	0.604	0.502	7.97e-107	CD4_IL7R	NFKBIA
IER2	2.31e-107	0.419593	0.743	0.666	7.4e-103	CD4_IL7R	IER2
RNASET2	3.38e-106	0.254829	0.42	0.311	1.08e-101	CD4_IL7R	RNASET2
PIM1	4.36e-103	0.296354	0.404	0.302	1.4e-98	CD4_IL7R	PIM1
SLC2A3	5.34e-100	0.334377	0.305	0.216	1.71e-95	CD4_IL7R	SLC2A3
DNAJB1	1.49e-89	0.275973	0.575	0.477	4.77e-85	CD4_IL7R	DNAJB1
CITED2	2e-86	0.364951	0.394	0.305	6.42e-82	CD4_IL7R	CITED2
GADD45B	1.22e-49	0.271253	0.503	0.431	3.92e-45	CD4_IL7R	GADD45B
HSPA1A	1.32e-45	0.490743	0.286	0.231	4.22e-41	CD4_IL7R	HSPA1A
ZFP36	1.82e-37	0.315455	0.546	0.489	5.84e-33	CD4_IL7R	ZFP36
CCR7	0	1.85017	0.575	0.12	0	CD4_CCR7	CCR7
MAL1	0	1.47425	0.519	0.14	0	CD4_CCR7	MAL
TCF71	0	1.41818	0.73	0.306	0	CD4_CCR7	TCF7
SELL	0	1.20366	0.576	0.229	0	CD4_CCR7	SELL
LEF1	0	1.14822	0.435	0.138	0	CD4_CCR7	LEF1
IL6ST	0	0.922388	0.317	0.108	0	CD4_CCR7	IL6ST
PRKCQ-AS1	0	0.874111	0.356	0.161	0	CD4_CCR7	PRKCQ-AS1
RPL9P91	0	0.87248	0.864	0.662	0	CD4_CCR7	RPL9P9
RPS3A	0	0.866255	0.985	0.962	0	CD4_CCR7	RPS3A
TRABD2A	0	0.84908	0.259	0.085	0	CD4_CCR7	TRABD2A
MYC	0	0.819132	0.299	0.121	0	CD4_CCR7	MYC
LDHB1	0	0.805539	0.798	0.556	0	CD4_CCR7	LDHB
RCAN31	0	0.799064	0.386	0.18	0	CD4_CCR7	RCAN3
DGKA1	0	0.738788	0.415	0.221	0	CD4_CCR7	DGKA
RPL91	0	0.735374	0.976	0.93	0	CD4_CCR7	RPL9
RPS121	0	0.725292	0.985	0.948	0	CD4_CCR7	RPS12
EEF1B21	0	0.723233	0.873	0.724	0	CD4_CCR7	EEF1B2
LRRC75A-AS1	0	0.716325	0.517	0.316	0	CD4_CCR7	LRRC75A-AS1
RPS3AP6	0	0.716148	0.4	0.215	0	CD4_CCR7	RPS3AP6
EEF1A11	0	0.715471	0.995	0.983	0	CD4_CCR7	EEF1A1
RPL321	0	0.713768	0.988	0.959	0	CD4_CCR7	RPL32
RPS61	0	0.710617	0.988	0.963	0	CD4_CCR7	RPS6
NOSIP1	0	0.69343	0.483	0.29	0	CD4_CCR7	NOSIP
RPL22	0	0.690905	0.838	0.671	0	CD4_CCR7	RPL22
RPS23	0	0.690773	0.972	0.92	0	CD4_CCR7	RPS23
RPS51	0	0.685569	0.913	0.803	0	CD4_CCR7	RPS5
LTB1	0	0.675489	0.848	0.56	0	CD4_CCR7	LTB
RPS181	0	0.672488	0.99	0.979	0	CD4_CCR7	RPS18
PIK3IP1	0	0.670791	0.442	0.259	0	CD4_CCR7	PIK3IP1
RPL13P12	0	0.66539	0.648	0.464	0	CD4_CCR7	RPL13P12
RPS251	0	0.661837	0.966	0.898	0	CD4_CCR7	RPS25
RPS8	0	0.660107	0.959	0.877	0	CD4_CCR7	RPS8
RPL21	0	0.648945	0.986	0.985	0	CD4_CCR7	RPL21
RPL131	0	0.643435	0.995	0.995	0	CD4_CCR7	RPL13
RPS13	0	0.63352	0.979	0.95	0	CD4_CCR7	RPS13
RPL7	0	0.630497	0.942	0.858	0	CD4_CCR7	RPL7
RPL341	0	0.630333	0.987	0.964	0	CD4_CCR7	RPL34
TMEM1231	0	0.62406	0.535	0.344	0	CD4_CCR7	TMEM123
RPL311	0	0.622923	0.993	0.983	0	CD4_CCR7	RPL31
RPL111	0	0.622776	0.985	0.964	0	CD4_CCR7	RPL11
RPL301	0	0.617437	0.988	0.968	0	CD4_CCR7	RPL30
RPL51	0	0.615115	0.992	0.985	0	CD4_CCR7	RPL5
RPS4X1	0	0.610563	0.91	0.792	0	CD4_CCR7	RPS4X
RPL23	0	0.602326	0.951	0.885	0	CD4_CCR7	RPL23
RPL35A	0	0.600534	0.97	0.926	0	CD4_CCR7	RPL35A
RPS14	0	0.594371	0.986	0.975	0	CD4_CCR7	RPS14
RPL371	0	0.589054	0.992	0.977	0	CD4_CCR7	RPL37
RPL42	0	0.582627	0.891	0.762	0	CD4_CCR7	RPL4
PABPC11	0	0.576974	0.974	0.926	0	CD4_CCR7	PABPC1
RPL29	0	0.57532	0.927	0.822	0	CD4_CCR7	RPL29
RPL3	0	0.573052	0.981	0.953	0	CD4_CCR7	RPL3
RPLP2	0	0.562277	0.993	0.994	0	CD4_CCR7	RPLP2
RPS28	0	0.560531	0.974	0.937	0	CD4_CCR7	RPS28
RPS27A1	0	0.553336	0.985	0.968	0	CD4_CCR7	RPS27A
RPL39	0	0.550877	0.953	0.897	0	CD4_CCR7	RPL39
RPL19	0	0.544456	0.984	0.959	0	CD4_CCR7	RPL19
RPS27	0	0.522238	0.997	1	0	CD4_CCR7	RPS27
RPS20	0	0.515606	0.967	0.916	0	CD4_CCR7	RPS20
RPL23A	0	0.512353	0.987	0.983	0	CD4_CCR7	RPL23A
RPL121	0	0.511343	0.949	0.892	0	CD4_CCR7	RPL12
RPL181	0	0.508772	0.973	0.937	0	CD4_CCR7	RPL18
RPS15A	0	0.501502	0.908	0.83	0	CD4_CCR7	RPS15A
RPL101	0	0.499597	0.987	0.966	0	CD4_CCR7	RPL10
RPL361	0	0.498014	0.979	0.951	0	CD4_CCR7	RPL36
TPT11	0	0.497026	0.976	0.927	0	CD4_CCR7	TPT1
RPS16	0	0.493467	0.97	0.934	0	CD4_CCR7	RPS16
RPL141	0	0.481212	0.978	0.948	0	CD4_CCR7	RPL14
RPLP01	0	0.474338	0.946	0.881	0	CD4_CCR7	RPLP0
RPSA1	0	0.470783	0.89	0.785	0	CD4_CCR7	RPSA
RPL27A	0	0.468483	0.989	0.985	0	CD4_CCR7	RPL27A
RPS9	0	0.463985	0.916	0.828	0	CD4_CCR7	RPS9
RPL41	0	0.462288	0.938	0.879	0	CD4_CCR7	RPL41
RPL13A	0	0.462234	0.994	0.994	0	CD4_CCR7	RPL13A
RPL24	0	0.460319	0.915	0.842	0	CD4_CCR7	RPL24
RPS7	0	0.457622	0.949	0.891	0	CD4_CCR7	RPS7
RPS22	0	0.457306	0.992	0.991	0	CD4_CCR7	RPS2
RPL18A1	0	0.455868	0.982	0.97	0	CD4_CCR7	RPL18A
RPL6	0	0.454626	0.952	0.895	0	CD4_CCR7	RPL6
RPL7A	0	0.44714	0.92	0.843	0	CD4_CCR7	RPL7A
RPL38	0	0.446766	0.931	0.866	0	CD4_CCR7	RPL38
RPS21	0	0.445219	0.957	0.909	0	CD4_CCR7	RPS21
RPL37A	0	0.438029	0.974	0.945	0	CD4_CCR7	RPL37A
RPS3	0	0.436628	0.984	0.975	0	CD4_CCR7	RPS3
RPS29	0	0.418316	0.994	0.996	0	CD4_CCR7	RPS29
RPLP11	0	0.387747	0.996	0.995	0	CD4_CCR7	RPLP1
RPL28	0	0.384393	0.954	0.912	0	CD4_CCR7	RPL28
RPS15	0	0.371759	0.979	0.966	0	CD4_CCR7	RPS15
RPL15	0	0.31718	0.982	0.975	0	CD4_CCR7	RPL15
NOP53	3.14e-306	0.56207	0.735	0.583	1.01e-301	CD4_CCR7	NOP53
RPL10A	1.78e-296	0.486117	0.826	0.7	5.71e-292	CD4_CCR7	RPL10A
UBA52	1.52e-288	0.398653	0.925	0.863	4.89e-284	CD4_CCR7	UBA52
RPL81	2.58e-282	0.375802	0.93	0.883	8.27e-278	CD4_CCR7	RPL8
MALAT1	4.28e-280	0.256358	1	1	1.37e-275	CD4_CCR7	MALAT1
FOXP1	9.54e-274	0.643481	0.376	0.213	3.06e-269	CD4_CCR7	FOXP1
RPS3AP26	1.56e-273	0.61525	0.355	0.198	5e-269	CD4_CCR7	RPS3AP26
CD27	1.58e-273	0.54634	0.374	0.203	5.08e-269	CD4_CCR7	CD27
IL7R1	3.94e-250	0.389199	0.775	0.565	1.26e-245	CD4_CCR7	IL7R
FYB1	3.32e-242	0.494608	0.767	0.645	1.06e-237	CD4_CCR7	FYB1
FCMR	1.33e-241	0.574353	0.51	0.343	4.26e-237	CD4_CCR7	FCMR
C1orf1621	9.64e-234	0.585318	0.313	0.169	3.09e-229	CD4_CCR7	C1orf162
SARAF	4.6e-222	0.464605	0.737	0.606	1.47e-217	CD4_CCR7	SARAF
RPL3P4	2.5e-212	0.546358	0.49	0.338	8.01e-208	CD4_CCR7	RPL3P4
RACK1	9.08e-205	0.351392	0.887	0.815	2.91e-200	CD4_CCR7	RACK1
SOCS31	3.69e-204	0.592186	0.288	0.159	1.18e-199	CD4_CCR7	SOCS3
RPL27	1.63e-201	0.344141	0.915	0.862	5.22e-197	CD4_CCR7	RPL27
EEF2	1.62e-197	0.420039	0.74	0.615	5.21e-193	CD4_CCR7	EEF2
RPS11	2.52e-184	0.314214	0.928	0.873	8.07e-180	CD4_CCR7	RPS11
OXNAD1	2.46e-182	0.544358	0.302	0.177	7.88e-178	CD4_CCR7	OXNAD1
RPL26	1.98e-181	0.420376	0.759	0.655	6.35e-177	CD4_CCR7	RPL26
AC005912.1	3.89e-181	0.54436	0.564	0.429	1.25e-176	CD4_CCR7	AC005912.1
AP001324.1	2.21e-174	0.501961	0.295	0.174	7.07e-170	CD4_CCR7	AP001324.1
TRAT11	4.71e-174	0.528913	0.349	0.218	1.51e-169	CD4_CCR7	TRAT1
RPS24	8.66e-167	0.309816	0.921	0.875	2.78e-162	CD4_CCR7	RPS24
RPL13AP5	7.56e-163	0.45952	0.45	0.314	2.42e-158	CD4_CCR7	RPL13AP5
RPL23AP42	9.1e-162	0.446917	0.558	0.425	2.92e-157	CD4_CCR7	RPL23AP42
GAS5	1.13e-160	0.47918	0.423	0.291	3.63e-156	CD4_CCR7	GAS5
RPL41P5	6.57e-159	0.427911	0.507	0.371	2.11e-154	CD4_CCR7	RPL41P5
NPM1	7.78e-158	0.370603	0.811	0.721	2.5e-153	CD4_CCR7	NPM1
SNHG25	9.03e-157	0.479906	0.381	0.253	2.9e-152	CD4_CCR7	SNHG25
NACA	1.26e-156	0.355988	0.81	0.72	4.05e-152	CD4_CCR7	NACA
RPL21P28	1.84e-149	0.466124	0.406	0.282	5.9e-145	CD4_CCR7	RPL21P28
EIF3E	1.17e-148	0.448785	0.473	0.343	3.74e-144	CD4_CCR7	EIF3E
RPL18AP3	1.05e-145	0.415967	0.544	0.417	3.38e-141	CD4_CCR7	RPL18AP3
AC116533.1	2.94e-145	0.448152	0.311	0.196	9.43e-141	CD4_CCR7	AC116533.1
C6orf48	1.12e-144	0.502841	0.356	0.235	3.58e-140	CD4_CCR7	C6orf48
RPL35	2.04e-143	0.276395	0.915	0.871	6.53e-139	CD4_CCR7	RPL35
AC073861.1	3.23e-143	0.450375	0.328	0.212	1.04e-138	CD4_CCR7	AC073861.1
FAU	1.69e-140	0.268201	0.938	0.907	5.42e-136	CD4_CCR7	FAU
RPS4Y1	8.39e-140	0.406161	0.554	0.425	2.69e-135	CD4_CCR7	RPS4Y1
LINC00861	5.95e-137	0.474612	0.353	0.236	1.91e-132	CD4_CCR7	LINC00861
RGS10	1.35e-136	0.476238	0.348	0.232	4.31e-132	CD4_CCR7	RGS10
EEF1D	4.53e-136	0.338952	0.806	0.728	1.45e-131	CD4_CCR7	EEF1D
AL590867.2	7.09e-134	0.418655	0.368	0.25	2.27e-129	CD4_CCR7	AL590867.2
RPS27AP16	2.91e-132	0.422981	0.275	0.171	9.32e-128	CD4_CCR7	RPS27AP16
PIM2	2.91e-132	0.427334	0.326	0.213	9.33e-128	CD4_CCR7	PIM2
RNASET21	1.86e-128	0.434909	0.44	0.319	5.97e-124	CD4_CCR7	RNASET2
AC034236.1	1.2e-125	0.433677	0.261	0.162	3.84e-121	CD4_CCR7	AC034236.1
RSL1D1	5.8e-125	0.439105	0.537	0.424	1.86e-120	CD4_CCR7	RSL1D1
RPL10P16	1.23e-119	0.39445	0.274	0.174	3.95e-115	CD4_CCR7	RPL10P16
HNRNPA1	2.15e-119	0.308038	0.819	0.743	6.91e-115	CD4_CCR7	HNRNPA1
SNHG5	9.96e-116	0.443597	0.555	0.451	3.19e-111	CD4_CCR7	SNHG5
RPS2P5	3.47e-113	0.392393	0.272	0.175	1.11e-108	CD4_CCR7	RPS2P5
UBALD2	7.33e-109	0.415005	0.435	0.328	2.35e-104	CD4_CCR7	UBALD2
SRSF5	1.21e-107	0.29746	0.783	0.702	3.89e-103	CD4_CCR7	SRSF5
CD7	5.9e-100	0.351546	0.453	0.341	1.89e-95	CD4_CCR7	CD7
MCUB	3.58e-98	0.373441	0.341	0.242	1.15e-93	CD4_CCR7	MCUB
AC090498.1	6.61e-94	0.33363	0.294	0.2	2.12e-89	CD4_CCR7	AC090498.1
RPS10	2.1e-91	0.358536	0.344	0.248	6.73e-87	CD4_CCR7	RPS10
AC099560.2	3.92e-90	0.394388	0.277	0.19	1.26e-85	CD4_CCR7	AC099560.2
BCL2	1.5e-89	0.393637	0.255	0.17	4.79e-85	CD4_CCR7	BCL2
TOMM7	7.62e-89	0.334568	0.578	0.479	2.44e-84	CD4_CCR7	TOMM7
RPS2P46	7.3e-88	0.352275	0.33	0.238	2.34e-83	CD4_CCR7	RPS2P46
AQP31	1.09e-87	0.325513	0.262	0.174	3.48e-83	CD4_CCR7	AQP3
ZFAS1	5.44e-86	0.352461	0.411	0.312	1.74e-81	CD4_CCR7	ZFAS1
CYLD1	5.72e-84	0.373075	0.373	0.279	1.83e-79	CD4_CCR7	CYLD
SPTBN1	9.06e-84	0.364641	0.276	0.19	2.9e-79	CD4_CCR7	SPTBN1
EIF4B	3.98e-81	0.335223	0.396	0.3	1.28e-76	CD4_CCR7	EIF4B
RIPOR2	1.04e-80	0.341228	0.451	0.358	3.32e-76	CD4_CCR7	RIPOR2
FXYD51	2.03e-79	0.270519	0.682	0.593	6.5e-75	CD4_CCR7	FXYD5
SERPINA1	2.73e-76	0.50418	0.241	0.335	8.74e-72	CD4_CCR7	SERPINA1
PNISR	3.46e-76	0.330447	0.454	0.356	1.11e-71	CD4_CCR7	PNISR
NAP1L1	8.71e-76	0.320273	0.49	0.395	2.79e-71	CD4_CCR7	NAP1L1
RASGRP2	8.87e-76	0.339268	0.316	0.23	2.84e-71	CD4_CCR7	RASGRP2
RPL15P3	1.07e-75	0.322193	0.333	0.246	3.42e-71	CD4_CCR7	RPL15P3
SNHG6	2.65e-74	0.304367	0.535	0.438	8.5e-70	CD4_CCR7	SNHG6
RPL13AP25	1.06e-70	0.314035	0.273	0.194	3.4e-66	CD4_CCR7	RPL13AP25
ATP1A1	2.34e-70	0.291504	0.395	0.304	7.5e-66	CD4_CCR7	ATP1A1
PIM11	8.73e-70	0.341639	0.4	0.313	2.8e-65	CD4_CCR7	PIM1
TTC3	2.41e-69	0.314771	0.32	0.234	7.73e-65	CD4_CCR7	TTC3
NDFIP1	5.14e-69	0.304544	0.304	0.221	1.65e-64	CD4_CCR7	NDFIP1
BTF3	3.17e-68	0.260603	0.714	0.64	1.02e-63	CD4_CCR7	BTF3
H1FX	4.14e-66	0.259908	0.552	0.455	1.33e-61	CD4_CCR7	H1FX
AC007969.1	5.93e-65	0.301773	0.383	0.3	1.9e-60	CD4_CCR7	AC007969.1
ADD3	4.05e-64	0.286695	0.454	0.366	1.3e-59	CD4_CCR7	ADD3
INPP4B1	6.36e-63	0.324418	0.262	0.188	2.04e-58	CD4_CCR7	INPP4B
PCED1B-AS1	1.51e-62	0.29608	0.609	0.539	4.85e-58	CD4_CCR7	PCED1B-AS1
CHD3	2.12e-62	0.336406	0.329	0.251	6.79e-58	CD4_CCR7	CHD3
ST13	1.19e-60	0.292148	0.394	0.31	3.81e-56	CD4_CCR7	ST13
AL450405.1	2.63e-60	0.388646	0.35	0.275	8.43e-56	CD4_CCR7	AL450405.1
PSIP1	3.3e-60	0.292559	0.372	0.288	1.06e-55	CD4_CCR7	PSIP1
FKBP5	1.08e-58	0.309535	0.294	0.218	3.47e-54	CD4_CCR7	FKBP5
EIF3H	1.8e-58	0.276489	0.487	0.403	5.78e-54	CD4_CCR7	EIF3H
ETS1	3.7e-56	0.273868	0.619	0.558	1.19e-51	CD4_CCR7	ETS1
SNHG8	7.46e-53	0.283823	0.417	0.338	2.39e-48	CD4_CCR7	SNHG8
ATM	3.88e-51	0.309631	0.36	0.287	1.24e-46	CD4_CCR7	ATM
LEPROTL1	8.51e-51	0.274523	0.359	0.284	2.73e-46	CD4_CCR7	LEPROTL1
ANP32B	2.09e-50	0.272356	0.439	0.363	6.7e-46	CD4_CCR7	ANP32B
NSD3	1.64e-43	0.274319	0.322	0.258	5.26e-39	CD4_CCR7	NSD3
LINC01578	2.23e-43	0.253471	0.376	0.308	7.16e-39	CD4_CCR7	LINC01578
PEBP1	4.75e-34	0.267828	0.404	0.347	1.52e-29	CD4_CCR7	PEBP1
TPR	1.75e-33	0.277209	0.445	0.386	5.62e-29	CD4_CCR7	TPR
FGFBP2	0	2.16312	0.713	0.132	0	CD8_GZMB	FGFBP2
GZMB	0	2.14733	0.7	0.152	0	CD8_GZMB	GZMB
GZMH	0	2.09261	0.909	0.265	0	CD8_GZMB	GZMH
ZNF683	0	1.96352	0.381	0.057	0	CD8_GZMB	ZNF683
GNLY	0	1.93456	0.82	0.318	0	CD8_GZMB	GNLY
NKG7	0	1.89269	0.984	0.531	0	CD8_GZMB	NKG7
ADGRG1	0	1.64415	0.509	0.091	0	CD8_GZMB	ADGRG1
PRF1	0	1.53849	0.748	0.292	0	CD8_GZMB	PRF1
CD8A	0	1.52709	0.703	0.233	0	CD8_GZMB	CD8A
CD8B	0	1.46392	0.61	0.191	0	CD8_GZMB	CD8B
TRGC2	0	1.44943	0.547	0.2	0	CD8_GZMB	TRGC2
KLRD1	0	1.44456	0.53	0.151	0	CD8_GZMB	KLRD1
FCRL6	0	1.37491	0.491	0.122	0	CD8_GZMB	FCRL6
CST7	0	1.36283	0.892	0.463	0	CD8_GZMB	CST7
SPON2	0	1.36008	0.36	0.093	0	CD8_GZMB	SPON2
FCGR3A	0	1.3224	0.438	0.133	0	CD8_GZMB	FCGR3A
EFHD2	0	1.31708	0.735	0.354	0	CD8_GZMB	EFHD2
CCL5	0	1.31627	0.998	0.668	0	CD8_GZMB	CCL5
PRSS23	0	1.31615	0.3	0.042	0	CD8_GZMB	PRSS23
S1PR5	0	1.311	0.501	0.149	0	CD8_GZMB	S1PR5
CTSW	0	1.29961	0.604	0.25	0	CD8_GZMB	CTSW
PLEK	0	1.28211	0.585	0.214	0	CD8_GZMB	PLEK
CX3CR1	0	1.17346	0.341	0.076	0	CD8_GZMB	CX3CR1
C1orf21	0	1.16238	0.318	0.07	0	CD8_GZMB	C1orf21
LGALS1	0	1.03683	0.659	0.394	0	CD8_GZMB	LGALS1
GZMA	0	1.03442	0.842	0.463	0	CD8_GZMB	GZMA
PATL2	0	1.01218	0.3	0.104	0	CD8_GZMB	PATL2
C12orf75	0	1.01093	0.454	0.201	0	CD8_GZMB	C12orf75
TBX21	0	0.982527	0.349	0.112	0	CD8_GZMB	TBX21
RUNX3	0	0.899105	0.555	0.312	0	CD8_GZMB	RUNX3
LITAF	0	0.887734	0.644	0.406	0	CD8_GZMB	LITAF
ZEB2	0	0.876521	0.297	0.102	0	CD8_GZMB	ZEB2
FGR	0	0.865641	0.309	0.112	0	CD8_GZMB	FGR
FLNA	0	0.865047	0.648	0.412	0	CD8_GZMB	FLNA
ABI3	0	0.863573	0.304	0.119	0	CD8_GZMB	ABI3
SLAMF7	0	0.855854	0.386	0.165	0	CD8_GZMB	SLAMF7
TPST2	0	0.838598	0.335	0.15	0	CD8_GZMB	TPST2
HLA-DPB1	0	0.823577	0.669	0.431	0	CD8_GZMB	HLA-DPB1
GZMM	0	0.820229	0.575	0.341	0	CD8_GZMB	GZMM
HLA-DRB1	0	0.807919	0.682	0.449	0	CD8_GZMB	HLA-DRB1
RAP1B	0	0.786445	0.487	0.293	0	CD8_GZMB	RAP1B
SYNE1	0	0.777858	0.459	0.262	0	CD8_GZMB	SYNE1
ITGB2	0	0.777448	0.783	0.589	0	CD8_GZMB	ITGB2
APOBEC3G	0	0.756845	0.432	0.242	0	CD8_GZMB	APOBEC3G
ABHD17A	0	0.755795	0.522	0.327	0	CD8_GZMB	ABHD17A
CD99	0	0.744694	0.783	0.597	0	CD8_GZMB	CD99
PYHIN1	0	0.733487	0.51	0.316	0	CD8_GZMB	PYHIN1
SAMD3	0	0.731319	0.39	0.206	0	CD8_GZMB	SAMD3
APMAP	0	0.730239	0.376	0.2	0	CD8_GZMB	APMAP
SH3BGRL3	0	0.726864	0.98	0.918	0	CD8_GZMB	SH3BGRL3
SLC9A3R1	0	0.724372	0.643	0.448	0	CD8_GZMB	SLC9A3R1
LINC01871	0	0.715782	0.366	0.185	0	CD8_GZMB	LINC01871
HCST	0	0.698489	0.824	0.651	0	CD8_GZMB	HCST
HLA-C	0	0.628538	0.985	0.952	0	CD8_GZMB	HLA-C
CYBA	0	0.602763	0.78	0.637	0	CD8_GZMB	CYBA
ARPC2	0	0.596058	0.866	0.765	0	CD8_GZMB	ARPC2
EMP3	0	0.579219	0.894	0.774	0	CD8_GZMB	EMP3
CD3D	0	0.56875	0.847	0.737	0	CD8_GZMB	CD3D
CD52	0	0.536362	0.976	0.932	0	CD8_GZMB	CD52
PFN1	0	0.532137	0.994	0.976	0	CD8_GZMB	PFN1
HLA-B	0	0.514934	0.988	0.973	0	CD8_GZMB	HLA-B
CFL1	0	0.483661	0.932	0.877	0	CD8_GZMB	CFL1
S100A4	0	0.471012	0.968	0.896	0	CD8_GZMB	S100A4
B2M	0	0.450809	1	1	0	CD8_GZMB	B2M
ACTB	0	0.441992	0.998	0.995	0	CD8_GZMB	ACTB
PTPRC	0	0.433426	0.955	0.903	0	CD8_GZMB	PTPRC
CD3G	9.47e-307	0.655287	0.663	0.502	3.04e-302	CD8_GZMB	CD3G
ITGAL	1.05e-269	0.668944	0.469	0.296	3.37e-265	CD8_GZMB	ITGAL
GSTP1	7.36e-262	0.661668	0.524	0.352	2.36e-257	CD8_GZMB	GSTP1
CD81	1.05e-261	0.677165	0.56	0.395	3.38e-257	CD8_GZMB	CD81
LSP1	1.73e-242	0.578784	0.635	0.49	5.54e-238	CD8_GZMB	LSP1
S100A6	5.21e-235	0.445093	0.867	0.78	1.67e-230	CD8_GZMB	S100A6
HLA-DPA1	4.06e-234	0.632987	0.52	0.36	1.3e-229	CD8_GZMB	HLA-DPA1
CTSC	1.33e-221	0.573807	0.501	0.34	4.27e-217	CD8_GZMB	CTSC
ITGB1	2e-216	0.605243	0.501	0.345	6.4e-212	CD8_GZMB	ITGB1
MYO1F	3.19e-212	0.621512	0.365	0.218	1.02e-207	CD8_GZMB	MYO1F
KLRG1	6.63e-199	0.545255	0.372	0.22	2.12e-194	CD8_GZMB	KLRG1
MYL6	1.88e-190	0.385697	0.87	0.806	6.02e-186	CD8_GZMB	MYL6
BIN2	4.29e-187	0.519167	0.586	0.455	1.37e-182	CD8_GZMB	BIN2
ARL4C	3.5e-181	0.479179	0.652	0.526	1.12e-176	CD8_GZMB	ARL4C
LY6E	2.89e-176	0.550093	0.603	0.482	9.27e-172	CD8_GZMB	LY6E
HLA-E	2.97e-174	0.29042	0.946	0.928	9.51e-170	CD8_GZMB	HLA-E
TRGC1	4.06e-169	0.472639	0.263	0.141	1.3e-164	CD8_GZMB	TRGC1
CALM1	5.29e-168	0.343345	0.903	0.86	1.7e-163	CD8_GZMB	CALM1
IFITM2	2.44e-166	0.442455	0.815	0.757	7.82e-162	CD8_GZMB	IFITM2
ID2	1.15e-164	0.302907	0.715	0.559	3.67e-160	CD8_GZMB	ID2
CALR	2.5e-160	0.573343	0.594	0.482	8.02e-156	CD8_GZMB	CALR
RNF166	8.16e-156	0.530004	0.532	0.406	2.62e-151	CD8_GZMB	RNF166
RARRES3	5.61e-155	0.472897	0.639	0.524	1.8e-150	CD8_GZMB	RARRES3
MYO1G	1.77e-151	0.541295	0.353	0.232	5.66e-147	CD8_GZMB	MYO1G
PPP1CA	6.23e-148	0.499781	0.566	0.455	2e-143	CD8_GZMB	PPP1CA
CD2	1.84e-147	0.392126	0.756	0.656	5.9e-143	CD8_GZMB	CD2
ANXA11	1.69e-144	0.324859	0.766	0.642	5.42e-140	CD8_GZMB	ANXA1
CLIC1	1.84e-144	0.446244	0.645	0.535	5.91e-140	CD8_GZMB	CLIC1
SRGN	9.66e-143	0.287092	0.769	0.645	3.1e-138	CD8_GZMB	SRGN
PTP4A2	4.54e-138	0.462285	0.545	0.433	1.45e-133	CD8_GZMB	PTP4A2
YWHAQ	1.24e-135	0.502309	0.458	0.341	3.98e-131	CD8_GZMB	YWHAQ
DBI	6.66e-134	0.524162	0.485	0.369	2.14e-129	CD8_GZMB	DBI
HLA-A	8.45e-134	0.255441	0.946	0.915	2.71e-129	CD8_GZMB	HLA-A
PAXX	9.31e-133	0.502223	0.413	0.296	2.98e-128	CD8_GZMB	PAXX
2024-09-07	9.47e-133	0.420826	0.665	0.572	3.04e-128	CD8_GZMB	2024-09-07
IL32	1.96e-128	0.265461	0.919	0.864	6.3e-124	CD8_GZMB	IL32
SYNE2	1.11e-125	0.407388	0.672	0.565	3.55e-121	CD8_GZMB	SYNE2
IL2RG	3.63e-125	0.376809	0.732	0.653	1.16e-120	CD8_GZMB	IL2RG
CAP1	1.85e-119	0.414757	0.638	0.551	5.93e-115	CD8_GZMB	CAP1
MSN	3.83e-119	0.446017	0.522	0.418	1.23e-114	CD8_GZMB	MSN
UCP2	1.02e-113	0.441592	0.547	0.443	3.25e-109	CD8_GZMB	UCP2
PXN	2.03e-113	0.477605	0.251	0.156	6.49e-109	CD8_GZMB	PXN
CLEC2D	2.43e-113	0.468321	0.43	0.321	7.8e-109	CD8_GZMB	CLEC2D
HOPX	5.04e-112	0.447063	0.282	0.178	1.61e-107	CD8_GZMB	HOPX
MYL12B	3.52e-110	0.341085	0.783	0.721	1.13e-105	CD8_GZMB	MYL12B
TGFB1	3.46e-109	0.422628	0.525	0.422	1.11e-104	CD8_GZMB	TGFB1
PSMB9	1.05e-107	0.406964	0.568	0.47	3.37e-103	CD8_GZMB	PSMB9
THEMIS	1.3e-107	0.464282	0.301	0.2	4.15e-103	CD8_GZMB	THEMIS
LCP1	2.54e-104	0.327075	0.751	0.684	8.15e-100	CD8_GZMB	LCP1
MED15	5.54e-104	0.484149	0.399	0.297	1.78e-99	CD8_GZMB	MED15
AHNAK	6.48e-102	0.320667	0.712	0.621	2.08e-97	CD8_GZMB	AHNAK
SUN2	4.83e-99	0.402004	0.541	0.448	1.55e-94	CD8_GZMB	SUN2
TSEN54	5.53e-99	0.431112	0.255	0.164	1.77e-94	CD8_GZMB	TSEN54
PSME1	4.01e-98	0.299596	0.813	0.757	1.29e-93	CD8_GZMB	PSME1
GNAI2	5.06e-98	0.360471	0.643	0.566	1.62e-93	CD8_GZMB	GNAI2
APOBEC3C	4.53e-97	0.446699	0.3	0.205	1.45e-92	CD8_GZMB	APOBEC3C
ITGB7	6.52e-95	0.448821	0.349	0.253	2.09e-90	CD8_GZMB	ITGB7
CAPNS1	4.95e-94	0.451763	0.399	0.306	1.59e-89	CD8_GZMB	CAPNS1
ARPC5	1.06e-91	0.403745	0.511	0.422	3.39e-87	CD8_GZMB	ARPC5
SPN	1.42e-91	0.442938	0.28	0.191	4.54e-87	CD8_GZMB	SPN
CLEC2B	5.25e-91	0.385677	0.41	0.309	1.68e-86	CD8_GZMB	CLEC2B
DSTN	8.69e-89	0.460489	0.315	0.226	2.79e-84	CD8_GZMB	DSTN
CCND3	3.87e-87	0.420652	0.422	0.333	1.24e-82	CD8_GZMB	CCND3
LYAR	4.51e-86	0.413258	0.328	0.233	1.45e-81	CD8_GZMB	LYAR
GNG2	6.82e-85	0.426698	0.297	0.21	2.19e-80	CD8_GZMB	GNG2
PSMA7	7.62e-85	0.308992	0.776	0.723	2.44e-80	CD8_GZMB	PSMA7
SSBP4	3.49e-84	0.402951	0.276	0.19	1.12e-79	CD8_GZMB	SSBP4
LYZ	6.66e-81	0.437736	0.472	0.384	2.13e-76	CD8_GZMB	LYZ
PPP1R18	8.44e-81	0.387417	0.427	0.337	2.7e-76	CD8_GZMB	PPP1R18
PPP2R5C	1.72e-80	0.362205	0.514	0.428	5.52e-76	CD8_GZMB	PPP2R5C
S100A9	1.72e-78	0.357523	0.624	0.527	5.52e-74	CD8_GZMB	S100A9
ANXA6	8.35e-77	0.383872	0.462	0.381	2.68e-72	CD8_GZMB	ANXA6
PRKCB	6.95e-76	0.397429	0.3	0.215	2.23e-71	CD8_GZMB	PRKCB
SELPLG	6.05e-74	0.371066	0.452	0.37	1.94e-69	CD8_GZMB	SELPLG
CD53	1.27e-72	0.339525	0.602	0.535	4.07e-68	CD8_GZMB	CD53
ARHGAP25	2.65e-71	0.385922	0.326	0.242	8.51e-67	CD8_GZMB	ARHGAP25
PDIA3	2.93e-71	0.341554	0.562	0.49	9.39e-67	CD8_GZMB	PDIA3
CD63	3.22e-71	0.36478	0.339	0.255	1.03e-66	CD8_GZMB	CD63
ARRB2	3.44e-71	0.39716	0.34	0.26	1.1e-66	CD8_GZMB	ARRB2
MBP	1.98e-70	0.379537	0.341	0.259	6.34e-66	CD8_GZMB	MBP
S100A8	2.2e-70	0.337456	0.559	0.466	7.04e-66	CD8_GZMB	S100A8
PLAC8	8.46e-69	0.402451	0.305	0.224	2.71e-64	CD8_GZMB	PLAC8
IKZF3	2.77e-67	0.338836	0.387	0.302	8.87e-63	CD8_GZMB	IKZF3
CDK2AP2	1.46e-66	0.426172	0.273	0.199	4.69e-62	CD8_GZMB	CDK2AP2
OAZ1	1.53e-65	0.262638	0.755	0.714	4.9e-61	CD8_GZMB	OAZ1
IQGAP2	3.57e-65	0.384437	0.324	0.247	1.14e-60	CD8_GZMB	IQGAP2
SUB1	9.51e-65	0.328796	0.611	0.551	3.05e-60	CD8_GZMB	SUB1
ARHGAP30	1.81e-64	0.344511	0.475	0.4	5.79e-60	CD8_GZMB	ARHGAP30
ARPC3	4.58e-64	0.277662	0.705	0.65	1.47e-59	CD8_GZMB	ARPC3
TNFRSF1B	9.63e-64	0.357061	0.306	0.229	3.09e-59	CD8_GZMB	TNFRSF1B
BTN3A1	1.24e-63	0.393736	0.317	0.241	3.98e-59	CD8_GZMB	BTN3A1
ITGA4	1.49e-63	0.325639	0.345	0.262	4.76e-59	CD8_GZMB	ITGA4
RHOA	1.83e-63	0.293074	0.651	0.602	5.87e-59	CD8_GZMB	RHOA
FAM49B	7.63e-63	0.379744	0.326	0.251	2.45e-58	CD8_GZMB	FAM49B
SCP2	8.64e-60	0.394853	0.308	0.236	2.77e-55	CD8_GZMB	SCP2
TLN1	7.55e-59	0.343622	0.452	0.382	2.42e-54	CD8_GZMB	TLN1
RNF167	7.9e-56	0.366277	0.308	0.239	2.53e-51	CD8_GZMB	RNF167
CAPN2	4.37e-55	0.340034	0.378	0.308	1.4e-50	CD8_GZMB	CAPN2
BSG	7.07e-55	0.347069	0.37	0.302	2.27e-50	CD8_GZMB	BSG
SRP14	6.82e-54	0.257474	0.711	0.668	2.18e-49	CD8_GZMB	SRP14
ZAP70	3.79e-52	0.347039	0.382	0.315	1.22e-47	CD8_GZMB	ZAP70
PSAP	7.63e-52	0.29404	0.55	0.491	2.44e-47	CD8_GZMB	PSAP
AKAP13	2.95e-51	0.335914	0.422	0.355	9.46e-47	CD8_GZMB	AKAP13
RASAL3	6.84e-51	0.334088	0.29	0.223	2.19e-46	CD8_GZMB	RASAL3
FBXW5	2.82e-50	0.355757	0.27	0.206	9.03e-46	CD8_GZMB	FBXW5
SRSF9	3.32e-50	0.338941	0.355	0.289	1.06e-45	CD8_GZMB	SRSF9
KLF3	6.32e-49	0.333623	0.259	0.195	2.03e-44	CD8_GZMB	KLF3
ZYX	6.96e-49	0.338709	0.389	0.326	2.23e-44	CD8_GZMB	ZYX
RNF213	1.09e-48	0.279151	0.529	0.472	3.49e-44	CD8_GZMB	RNF213
CCDC88C	1.57e-48	0.354228	0.292	0.228	5.02e-44	CD8_GZMB	CCDC88C
ARL6IP5	7.95e-47	0.261269	0.617	0.561	2.55e-42	CD8_GZMB	ARL6IP5
ACTN4	7.96e-47	0.304842	0.263	0.199	2.55e-42	CD8_GZMB	ACTN4
STK10	9.96e-47	0.318837	0.329	0.265	3.19e-42	CD8_GZMB	STK10
TBC1D10C	1.21e-46	0.301098	0.448	0.386	3.87e-42	CD8_GZMB	TBC1D10C
PREX1	1.5e-46	0.312958	0.275	0.212	4.81e-42	CD8_GZMB	PREX1
BTN3A2	2.58e-46	0.316609	0.372	0.308	8.26e-42	CD8_GZMB	BTN3A2
NDUFB7	6.03e-46	0.379387	0.295	0.234	1.93e-41	CD8_GZMB	NDUFB7
TCF25	1.05e-45	0.358121	0.315	0.253	3.36e-41	CD8_GZMB	TCF25
ADGRE5	3.11e-45	0.303427	0.387	0.323	9.98e-41	CD8_GZMB	ADGRE5
PPDPF	1.05e-44	0.286505	0.593	0.546	3.35e-40	CD8_GZMB	PPDPF
WDR1	2.41e-44	0.309764	0.371	0.308	7.74e-40	CD8_GZMB	WDR1
MACF1	8.19e-44	0.331791	0.438	0.379	2.63e-39	CD8_GZMB	MACF1
CAST	4.84e-42	0.301622	0.48	0.424	1.55e-37	CD8_GZMB	CAST
VAMP2	1.02e-41	0.2917	0.488	0.436	3.27e-37	CD8_GZMB	VAMP2
PRKCH	1.65e-41	0.314159	0.294	0.235	5.3e-37	CD8_GZMB	PRKCH
PSMB8	4.67e-41	0.302152	0.447	0.392	1.5e-36	CD8_GZMB	PSMB8
IQGAP1	5.28e-41	0.278582	0.429	0.369	1.69e-36	CD8_GZMB	IQGAP1
CTSS	7.15e-41	0.269762	0.499	0.442	2.29e-36	CD8_GZMB	CTSS
STK38	1.2e-40	0.326825	0.256	0.2	3.84e-36	CD8_GZMB	STK38
ARPC4	1.7e-40	0.314433	0.326	0.268	5.44e-36	CD8_GZMB	ARPC4
TES	3.84e-40	0.294815	0.308	0.248	1.23e-35	CD8_GZMB	TES
ZNF276	1.88e-39	0.319192	0.265	0.209	6.02e-35	CD8_GZMB	ZNF276
ARPC5L	6.06e-39	0.309635	0.284	0.226	1.94e-34	CD8_GZMB	ARPC5L
PPIB	6.33e-39	0.268895	0.54	0.491	2.03e-34	CD8_GZMB	PPIB
TMSB4XP4	7.39e-39	0.280406	0.357	0.301	2.37e-34	CD8_GZMB	TMSB4XP4
DOK2	4.01e-38	0.267145	0.297	0.237	1.29e-33	CD8_GZMB	DOK2
KLF13	7.76e-38	0.317558	0.286	0.233	2.49e-33	CD8_GZMB	KLF13
HLA-F	8.3e-36	0.265006	0.496	0.446	2.66e-31	CD8_GZMB	HLA-F
ZBTB38	1.88e-35	0.279736	0.277	0.22	6.03e-31	CD8_GZMB	ZBTB38
INPP5D	1.11e-34	0.287711	0.289	0.236	3.57e-30	CD8_GZMB	INPP5D
PRMT2	1.31e-34	0.283802	0.344	0.289	4.2e-30	CD8_GZMB	PRMT2
FYN	4.28e-34	0.268276	0.418	0.366	1.37e-29	CD8_GZMB	FYN
TMEM50A	7.96e-34	0.266671	0.382	0.329	2.55e-29	CD8_GZMB	TMEM50A
POMP	1.12e-33	0.298341	0.349	0.297	3.58e-29	CD8_GZMB	POMP
NDUFB10	1.16e-33	0.296806	0.327	0.275	3.72e-29	CD8_GZMB	NDUFB10
HMGN3	2.05e-33	0.292618	0.254	0.202	6.56e-29	CD8_GZMB	HMGN3
CD247	4.55e-31	0.251207	0.39	0.341	1.46e-26	CD8_GZMB	CD247
IFI16	3.04e-30	0.252083	0.381	0.329	9.76e-26	CD8_GZMB	IFI16
FMNL1	1.55e-29	0.263434	0.307	0.26	4.98e-25	CD8_GZMB	FMNL1
DGKZ	4.72e-29	0.259565	0.252	0.206	1.51e-24	CD8_GZMB	DGKZ
HLA-DRA	1.45e-28	0.263174	0.506	0.471	4.63e-24	CD8_GZMB	HLA-DRA
TMEM160	1.03e-27	0.313019	0.263	0.217	3.29e-23	CD8_GZMB	TMEM160
AKNA	2.6e-27	0.256803	0.267	0.22	8.33e-23	CD8_GZMB	AKNA
TAP1	8.91e-27	0.2657	0.336	0.292	2.86e-22	CD8_GZMB	TAP1
CASP8	3.24e-26	0.252647	0.34	0.295	1.04e-21	CD8_GZMB	CASP8
DHRS7	1.55e-25	0.268822	0.313	0.269	4.97e-21	CD8_GZMB	DHRS7
ORAI1	1.93e-23	0.260737	0.291	0.249	6.17e-19	CD8_GZMB	ORAI1
FCN1	3.35e-23	0.263459	0.26	0.218	1.08e-18	CD8_GZMB	FCN1
LAMP1	1.1e-22	0.253162	0.263	0.222	3.51e-18	CD8_GZMB	LAMP1
IGKC	5.05e-08	0.620867	0.342	0.326	0.00161773	CD8_GZMB	IGKC
TRDC	0	2.41912	0.417	0.042	0	GDT	TRDC
CCL4L2	0	2.05905	0.343	0.104	0	GDT	CCL4L2
CCL4	0	2.01502	0.644	0.276	0	GDT	CCL4
CCL3	0	1.98826	0.302	0.093	0	GDT	CCL3
KLRD11	0	1.64136	0.607	0.166	0	GDT	KLRD1
CMC1	0	1.55426	0.527	0.188	0	GDT	CMC1
FCGR3A1	0	1.40653	0.444	0.15	0	GDT	FCGR3A
TRGC11	0	1.30239	0.397	0.136	0	GDT	TRGC1
CTSW1	0	1.27389	0.59	0.271	0	GDT	CTSW
CCL51	0	1.25672	0.991	0.687	0	GDT	CCL5
NKG71	0	1.18714	0.937	0.561	0	GDT	NKG7
GZMB1	0	1.17402	0.434	0.207	0	GDT	GZMB
TRGC21	0	1.15321	0.486	0.225	0	GDT	TRGC2
CST71	0	1.14626	0.844	0.491	0	GDT	CST7
S1PR51	0	1.06949	0.447	0.174	0	GDT	S1PR5
PRF11	0	1.04485	0.597	0.331	0	GDT	PRF1
FCRL61	0	0.944005	0.385	0.152	0	GDT	FCRL6
KLRG11	0	0.907604	0.454	0.221	0	GDT	KLRG1
SLAMF71	0	0.905408	0.412	0.175	0	GDT	SLAMF7
GZMA1	0	0.846944	0.818	0.487	0	GDT	GZMA
PLEK1	7.37e-306	0.82284	0.48	0.245	2.36e-301	GDT	PLEK
HCST1	8.26e-303	0.710667	0.827	0.66	2.65e-298	GDT	HCST
HOPX1	5.45e-302	0.933101	0.383	0.174	1.75e-297	GDT	HOPX
IFNG	3.69e-297	1.33357	0.307	0.123	1.18e-292	GDT	IFNG
TYROBP	4.92e-288	1.24964	0.533	0.345	1.58e-283	GDT	TYROBP
SRGN1	4.01e-273	0.664234	0.811	0.648	1.28e-268	GDT	SRGN
KLRB1	9.64e-266	0.740468	0.557	0.313	3.09e-261	GDT	KLRB1
DUSP2	1.22e-258	1.09161	0.565	0.348	3.91e-254	GDT	DUSP2
EOMES	5.56e-243	0.754749	0.269	0.109	1.78e-238	GDT	EOMES
ADGRG11	8.03e-223	0.740021	0.301	0.133	2.57e-218	GDT	ADGRG1
EFHD21	8.08e-220	0.761904	0.579	0.389	2.59e-215	GDT	EFHD2
PYHIN11	3.46e-218	0.711556	0.528	0.326	1.11e-213	GDT	PYHIN1
GZMH1	3.9e-212	0.606503	0.559	0.332	1.25e-207	GDT	GZMH
GZMM1	1.56e-207	0.73153	0.546	0.357	5.01e-203	GDT	GZMM
IFITM21	1.03e-195	0.647952	0.832	0.759	3.31e-191	GDT	IFITM2
ID21	1.38e-195	0.557779	0.744	0.565	4.42e-191	GDT	ID2
UBB	8.79e-192	0.5169	0.919	0.862	2.82e-187	GDT	UBB
FGR1	9.17e-189	0.710579	0.273	0.126	2.94e-184	GDT	FGR
TBX211	1.01e-171	0.644263	0.276	0.132	3.23e-167	GDT	TBX21
GNLY1	1.32e-167	1.24805	0.517	0.373	4.22e-163	GDT	GNLY
MT-CO1	4.26e-166	0.25158	1	1	1.37e-161	GDT	MT-CO1
APMAP1	2.47e-165	0.693911	0.368	0.211	7.92e-161	GDT	APMAP
IL2RB	3.86e-162	0.691472	0.289	0.148	1.24e-157	GDT	IL2RB
TIGIT	1.02e-151	0.615472	0.271	0.135	3.28e-147	GDT	TIGIT
CD631	2.22e-144	0.686009	0.401	0.254	7.12e-140	GDT	CD63
ABI31	6.47e-141	0.601443	0.262	0.133	2.07e-136	GDT	ABI3
STK17A	1.17e-139	0.647049	0.515	0.365	3.76e-135	GDT	STK17A
HLA-DRB11	3.06e-131	0.511225	0.614	0.468	9.82e-127	GDT	HLA-DRB1
CD74	7.26e-131	0.436974	0.901	0.854	2.33e-126	GDT	CD74
RUNX31	8.92e-127	0.590482	0.477	0.332	2.86e-122	GDT	RUNX3
NR4A2	7.29e-126	0.904796	0.263	0.142	2.34e-121	GDT	NR4A2
ALB	6.38e-121	0.341479	0.352	0.209	2.05e-116	GDT	ALB
GSTP11	4.32e-119	0.640843	0.494	0.364	1.39e-114	GDT	GSTP1
PFN11	4.44e-112	0.271614	0.986	0.978	1.42e-107	GDT	PFN1
CD811	5.45e-112	0.566078	0.539	0.406	1.75e-107	GDT	CD81
MYBL1	5.74e-104	0.541564	0.269	0.154	1.84e-99	GDT	MYBL1
IRF1	1.33e-102	0.577181	0.506	0.383	4.25e-98	GDT	IRF1
SAMD31	2.53e-102	0.507287	0.347	0.22	8.1e-98	GDT	SAMD3
APOA2	1.49e-93	0.396534	0.303	0.184	4.79e-89	GDT	APOA2
PLAC81	3.87e-93	0.58195	0.342	0.226	1.24e-88	GDT	PLAC8
SH2D1A	2.18e-92	0.545746	0.34	0.223	6.98e-88	GDT	SH2D1A
RGS1	2.86e-92	0.95057	0.327	0.213	9.18e-88	GDT	RGS1
ARPC5L1	8.66e-91	0.553546	0.338	0.224	2.77e-86	GDT	ARPC5L
RARRES31	2.58e-85	0.438481	0.634	0.531	8.28e-81	GDT	RARRES3
HLA-DPB11	2.39e-83	0.445106	0.564	0.454	7.66e-79	GDT	HLA-DPB1
CYBA1	3.78e-78	0.420539	0.708	0.651	1.21e-73	GDT	CYBA
HSPA1B	4.03e-76	0.627936	0.284	0.18	1.29e-71	GDT	HSPA1B
CLEC2B1	1.94e-75	0.496598	0.426	0.314	6.22e-71	GDT	CLEC2B
HP	4.14e-75	0.317831	0.254	0.153	1.33e-70	GDT	HP
HLA-DPA11	1.77e-69	0.434026	0.477	0.373	5.67e-65	GDT	HLA-DPA1
CD691	4.29e-69	0.814782	0.559	0.484	1.38e-64	GDT	CD69
HSP90AA1	2e-68	0.643878	0.712	0.658	6.39e-64	GDT	HSP90AA1
GZMK	3.37e-67	0.270175	0.386	0.261	1.08e-62	GDT	GZMK
PTPN22	1.98e-66	0.452054	0.273	0.179	6.34e-62	GDT	PTPN22
LINC018711	1.91e-65	0.42704	0.302	0.201	6.12e-61	GDT	LINC01871
IKZF31	2.46e-65	0.41621	0.408	0.305	7.87e-61	GDT	IKZF3
ABHD17A1	2.63e-64	0.481246	0.439	0.345	8.42e-60	GDT	ABHD17A
FGFBP21	3.24e-64	0.475173	0.301	0.201	1.04e-59	GDT	FGFBP2
C12orf751	3.83e-64	0.443323	0.326	0.226	1.23e-59	GDT	C12orf75
LITAF1	4.43e-63	0.438085	0.518	0.43	1.42e-58	GDT	LITAF
GPR65	9.18e-63	0.480363	0.302	0.207	2.94e-58	GDT	GPR65
SYNE11	1.93e-61	0.438863	0.38	0.281	6.17e-57	GDT	SYNE1
SH2D2A	9.58e-59	0.463322	0.251	0.166	3.07e-54	GDT	SH2D2A
CD71	6.51e-58	0.467534	0.442	0.351	2.09e-53	GDT	CD7
RGS2	3.8e-57	0.606768	0.316	0.227	1.22e-52	GDT	RGS2
FAM49B1	3.84e-56	0.437311	0.342	0.254	1.23e-51	GDT	FAM49B
HSPA1A1	1.33e-55	0.665568	0.328	0.237	4.27e-51	GDT	HSPA1A
HSPA5	1.86e-55	0.452218	0.511	0.429	5.98e-51	GDT	HSPA5
DUSP11	4.13e-55	0.684068	0.604	0.547	1.32e-50	GDT	DUSP1
CYCS	5.17e-54	0.475795	0.359	0.273	1.66e-49	GDT	CYCS
ZFP361	5.51e-54	0.448467	0.572	0.497	1.77e-49	GDT	ZFP36
ZBTB381	1.91e-52	0.453472	0.305	0.221	6.13e-48	GDT	ZBTB38
APOBEC3G1	3.59e-52	0.356918	0.354	0.259	1.15e-47	GDT	APOBEC3G
CTSC1	2.46e-51	0.295837	0.451	0.353	7.88e-47	GDT	CTSC
RAB8B	2.92e-51	0.428128	0.301	0.217	9.35e-47	GDT	RAB8B
1971-09-01	1.69e-50	0.338476	0.643	0.579	5.43e-46	GDT	2024-09-07
CD2471	2.85e-50	0.440482	0.423	0.341	9.13e-46	GDT	CD247
DNAJA1	1.32e-48	0.512599	0.427	0.349	4.24e-44	GDT	DNAJA1
H3F3B	2.69e-48	0.272846	0.921	0.913	8.62e-44	GDT	H3F3B
LYAR1	9.06e-48	0.375497	0.327	0.238	2.91e-43	GDT	LYAR
CLIC11	3.05e-47	0.326492	0.611	0.544	9.78e-43	GDT	CLIC1
IDI1	1.71e-44	0.410768	0.25	0.176	5.48e-40	GDT	IDI1
MT2A	1.63e-43	0.388979	0.405	0.325	5.22e-39	GDT	MT2A
ITGB21	9.85e-43	0.329568	0.647	0.612	3.16e-38	GDT	ITGB2
BTG2	2.03e-42	0.590951	0.344	0.274	6.49e-38	GDT	BTG2
ARHGAP251	9.87e-42	0.36266	0.324	0.247	3.16e-37	GDT	ARHGAP25
AKAP131	1.23e-41	0.378748	0.43	0.358	3.93e-37	GDT	AKAP13
LCP11	3.38e-41	0.263321	0.726	0.69	1.08e-36	GDT	LCP1
CALR1	4.98e-40	0.360981	0.554	0.491	1.6e-35	GDT	CALR
DNAJB11	2.04e-37	0.862524	0.531	0.498	6.53e-33	GDT	DNAJB1
SLC9A3R11	2.1e-36	0.312772	0.529	0.469	6.72e-32	GDT	SLC9A3R1
PIP4K2A	2.59e-35	0.355463	0.433	0.367	8.31e-31	GDT	PIP4K2A
PRKCH1	5.47e-34	0.348089	0.304	0.238	1.75e-29	GDT	PRKCH
IFITM3	7.19e-34	0.325444	0.48	0.423	2.3e-29	GDT	IFITM3
PDIA31	1.26e-33	0.310404	0.548	0.495	4.03e-29	GDT	PDIA3
DENND2D	1.69e-32	0.359907	0.297	0.233	5.43e-28	GDT	DENND2D
BHLHE40	1.91e-32	0.367742	0.261	0.196	6.11e-28	GDT	BHLHE40
MBP1	4.77e-32	0.350394	0.329	0.265	1.53e-27	GDT	MBP
IQGAP11	1.04e-30	0.289343	0.436	0.372	3.32e-26	GDT	IQGAP1
ITGAL1	2.71e-30	0.320623	0.378	0.314	8.69e-26	GDT	ITGAL
UTRN	1.41e-29	0.339722	0.338	0.275	4.51e-25	GDT	UTRN
NFKBIA1	3.02e-29	0.523393	0.564	0.524	9.69e-25	GDT	NFKBIA
HSPE1	3.05e-29	0.506463	0.374	0.321	9.76e-25	GDT	HSPE1
STAT4	7.66e-28	0.324131	0.255	0.196	2.45e-23	GDT	STAT4
ALOX5AP	1.21e-27	0.366272	0.346	0.289	3.88e-23	GDT	ALOX5AP
RBM8A	1.22e-27	0.333893	0.413	0.359	3.9e-23	GDT	RBM8A
GNG21	1.31e-27	0.322462	0.277	0.216	4.19e-23	GDT	GNG2
DOK21	1.1e-26	0.326996	0.299	0.24	3.52e-22	GDT	DOK2
ADGRE51	2.23e-26	0.317634	0.383	0.327	7.16e-22	GDT	ADGRE5
EIF5	4.23e-25	0.377925	0.384	0.337	1.36e-20	GDT	EIF5
FYN1	4.4e-25	0.282798	0.424	0.368	1.41e-20	GDT	FYN
BRD2	2.7e-24	0.319777	0.488	0.445	8.65e-20	GDT	BRD2
HLA-DRA1	2.77e-24	0.303029	0.513	0.472	8.89e-20	GDT	HLA-DRA
SLK	6.19e-24	0.332983	0.283	0.227	1.98e-19	GDT	SLK
PDCD4	6.33e-24	0.299593	0.423	0.376	2.03e-19	GDT	PDCD4
SRSF7	1.66e-23	0.28853	0.555	0.521	5.32e-19	GDT	SRSF7
MYO1F1	8.17e-23	0.282641	0.289	0.233	2.62e-18	GDT	MYO1F
APOBEC3C1	2.12e-22	0.25968	0.269	0.213	6.81e-18	GDT	APOBEC3C
ZBTB1	1.07e-21	0.320308	0.252	0.202	3.42e-17	GDT	ZBTB1
ACTN41	2.01e-21	0.268761	0.256	0.203	6.43e-17	GDT	ACTN4
PARP8	5.54e-21	0.284267	0.301	0.25	1.78e-16	GDT	PARP8
BZW1	6.05e-21	0.294109	0.299	0.25	1.94e-16	GDT	BZW1
FOS1	9.32e-21	0.403121	0.58	0.553	2.99e-16	GDT	FOS
RAP1B1	9.95e-21	0.262034	0.363	0.315	3.19e-16	GDT	RAP1B
RNF1661	4.9e-20	0.293267	0.46	0.42	1.57e-15	GDT	RNF166
YPEL5	6.24e-20	0.426395	0.299	0.256	2e-15	GDT	YPEL5
PPP1R15A1	1.27e-18	0.37368	0.399	0.357	4.07e-14	GDT	PPP1R15A
PAXX1	9.31e-18	0.254315	0.353	0.307	2.98e-13	GDT	PAXX
DBI1	9.84e-18	0.266925	0.422	0.381	3.15e-13	GDT	DBI
SQSTM1	1.41e-17	0.266276	0.339	0.296	4.53e-13	GDT	SQSTM1
HSPA8	1.78e-17	0.251739	0.776	0.769	5.71e-13	GDT	HSPA8
DHRS71	2.2e-17	0.270119	0.317	0.271	7.04e-13	GDT	DHRS7
PIK3R1	2.59e-17	0.352018	0.34	0.3	8.29e-13	GDT	PIK3R1
OSTF1	3.78e-17	0.255676	0.264	0.221	1.21e-12	GDT	OSTF1
HSP90AB1	4.99e-17	0.354906	0.664	0.666	1.6e-12	GDT	HSP90AB1
2024-06-01	5.01e-16	0.353907	0.708	0.691	1.61e-11	GDT	JUN
PRELID1	6.44e-16	0.284431	0.334	0.294	2.07e-11	GDT	PRELID1
TAF7	7.05e-16	0.271904	0.376	0.34	2.26e-11	GDT	TAF7
PTPN6	1.27e-15	0.262758	0.298	0.257	4.06e-11	GDT	PTPN6
SELENOK	2.41e-14	0.27166	0.318	0.279	7.74e-10	GDT	SELENOK
CMTM3	3.96e-12	0.265086	0.355	0.324	1.27e-07	GDT	CMTM3
DDIT41	4.26e-11	0.281727	0.276	0.243	1.37e-06	GDT	DDIT4
JUND	1.66e-10	0.302446	0.487	0.475	5.31e-06	GDT	JUND
CXCR4	8.79e-06	0.31619	0.453	0.45	0.281707	GDT	CXCR4
GNLY2	0	1.57181	0.773	0.348	0	CD4_GZMB	GNLY
GZMH2	0	1.56711	0.826	0.306	0	CD4_GZMB	GZMH
FGFBP22	0	1.15424	0.518	0.18	0	CD4_GZMB	FGFBP2
NKG72	0	0.989456	0.925	0.56	0	CD4_GZMB	NKG7
EFHD22	0	0.945982	0.666	0.38	0	CD4_GZMB	EFHD2
CX3CR11	0	0.877558	0.282	0.095	0	CD4_GZMB	CX3CR1
GZMA2	0	0.798496	0.814	0.485	0	CD4_GZMB	GZMA
PRF12	0	0.764846	0.594	0.329	0	CD4_GZMB	PRF1
CCL52	0	0.725594	0.984	0.686	0	CD4_GZMB	CCL5
S100A41	0	0.680962	0.978	0.898	0	CD4_GZMB	S100A4
CD521	0	0.645961	0.989	0.933	0	CD4_GZMB	CD52
SH3BGRL31	0	0.64581	0.975	0.922	0	CD4_GZMB	SH3BGRL3
CST72	0	0.612065	0.775	0.496	0	CD4_GZMB	CST7
B2M1	0	0.337441	1	1	0	CD4_GZMB	B2M
MT-CO11	2.42e-305	0.324038	1	1	7.77e-301	CD4_GZMB	MT-CO1
HLA-C1	1.44e-302	0.439568	0.977	0.954	4.62e-298	CD4_GZMB	HLA-C
HOPX2	8.59e-282	0.835548	0.372	0.174	2.75e-277	CD4_GZMB	HOPX
LGALS11	3.5e-280	0.827481	0.627	0.41	1.12e-275	CD4_GZMB	LGALS1
ADGRG12	6.87e-273	0.750153	0.313	0.131	2.2e-268	CD4_GZMB	ADGRG1
S1PR52	3.07e-257	0.706141	0.378	0.179	9.84e-253	CD4_GZMB	S1PR5
PLEK2	8.76e-243	0.718008	0.451	0.246	2.81e-238	CD4_GZMB	PLEK
HLA-B1	3.61e-228	0.400534	0.984	0.974	1.16e-223	CD4_GZMB	HLA-B
PFN12	3.06e-217	0.35998	0.989	0.978	9.8e-213	CD4_GZMB	PFN1
SPON21	2.24e-209	0.733434	0.263	0.115	7.17e-205	CD4_GZMB	SPON2
HLA-DRB12	5.57e-204	0.646614	0.645	0.464	1.79e-199	CD4_GZMB	HLA-DRB1
ITGB11	7.19e-201	0.680666	0.533	0.35	2.31e-196	CD4_GZMB	ITGB1
GZMB2	7.51e-201	0.61072	0.397	0.209	2.41e-196	CD4_GZMB	GZMB
TBX212	1.83e-191	0.668747	0.278	0.131	5.87e-187	CD4_GZMB	TBX21
C12orf752	4.69e-190	0.673991	0.391	0.22	1.5e-185	CD4_GZMB	C12orf75
FCRL62	1.23e-173	0.615853	0.312	0.157	3.95e-169	CD4_GZMB	FCRL6
CD991	2.03e-161	0.518782	0.736	0.611	6.52e-157	CD4_GZMB	CD99
S100A101	5.72e-161	0.494905	0.773	0.655	1.83e-156	CD4_GZMB	S100A10
SYNE12	5.48e-150	0.654628	0.429	0.275	1.76e-145	CD4_GZMB	SYNE1
ITGB22	1.33e-141	0.507747	0.716	0.606	4.25e-137	CD4_GZMB	ITGB2
S100A61	1.51e-139	0.41006	0.858	0.785	4.85e-135	CD4_GZMB	S100A6
LINC018712	6.39e-125	0.564592	0.334	0.197	2.05e-120	CD4_GZMB	LINC01871
SLC9A3R12	6.86e-123	0.519523	0.592	0.463	2.2e-118	CD4_GZMB	SLC9A3R1
CD21	1.77e-119	0.447826	0.764	0.661	5.67e-115	CD4_GZMB	CD2
SAMD32	7.69e-119	0.564501	0.352	0.219	2.47e-114	CD4_GZMB	SAMD3
HLA-DPB12	9.21e-118	0.492308	0.589	0.451	2.95e-113	CD4_GZMB	HLA-DPB1
CTSC2	2.73e-116	0.53304	0.488	0.349	8.75e-112	CD4_GZMB	CTSC
ANXA12	3.94e-116	0.380658	0.775	0.648	1.26e-111	CD4_GZMB	ANXA1
LITAF2	2.06e-114	0.489111	0.559	0.426	6.61e-110	CD4_GZMB	LITAF
ABHD17A2	2.36e-108	0.536157	0.471	0.342	7.58e-104	CD4_GZMB	ABHD17A
FLNA1	4.15e-106	0.510642	0.555	0.433	1.33e-101	CD4_GZMB	FLNA
RAP1B2	9.58e-105	0.547005	0.432	0.308	3.07e-100	CD4_GZMB	RAP1B
EMP31	3.4e-101	0.370998	0.856	0.784	1.09e-96	CD4_GZMB	EMP3
AHNAK1	6.51e-100	0.394149	0.724	0.624	2.09e-95	CD4_GZMB	AHNAK
MT-ND5	1.02e-98	0.273552	0.98	0.977	3.27e-94	CD4_GZMB	MT-ND5
APOBEC3G2	2.14e-96	0.531919	0.379	0.256	6.85e-92	CD4_GZMB	APOBEC3G
GZMM2	1.59e-95	0.462258	0.489	0.361	5.1e-91	CD4_GZMB	GZMM
MYO1F2	6.85e-93	0.523833	0.342	0.228	2.2e-88	CD4_GZMB	MYO1F
SYNE21	5.17e-91	0.454842	0.671	0.571	1.66e-86	CD4_GZMB	SYNE2
YWHAQ1	4.66e-90	0.507285	0.459	0.347	1.49e-85	CD4_GZMB	YWHAQ
HCST2	2.3e-86	0.365433	0.75	0.667	7.36e-82	CD4_GZMB	HCST
CFL11	1.21e-84	0.283175	0.906	0.882	3.88e-80	CD4_GZMB	CFL1
RUNX32	2.42e-84	0.46092	0.451	0.334	7.76e-80	CD4_GZMB	RUNX3
ITGAL2	1.75e-82	0.494461	0.422	0.309	5.61e-78	CD4_GZMB	ITGAL
ARPC21	5.25e-82	0.317078	0.828	0.773	1.68e-77	CD4_GZMB	ARPC2
CALM11	1.86e-80	0.292811	0.884	0.864	5.96e-76	CD4_GZMB	CALM1
S100A111	6.54e-78	0.395067	0.632	0.525	2.1e-73	CD4_GZMB	S100A11
IL321	4.93e-77	0.251231	0.912	0.868	1.58e-72	CD4_GZMB	IL32
ACTB1	8.08e-76	0.277758	0.996	0.996	2.59e-71	CD4_GZMB	ACTB
HLA-DPA12	6.71e-65	0.398463	0.473	0.373	2.15e-60	CD4_GZMB	HLA-DPA1
S100A91	3.57e-63	0.378303	0.629	0.531	1.14e-58	CD4_GZMB	S100A9
MYL12B1	8.37e-63	0.317704	0.775	0.725	2.68e-58	CD4_GZMB	MYL12B
CD3G1	1.64e-62	0.36881	0.591	0.517	5.26e-58	CD4_GZMB	CD3G
PYHIN12	8e-62	0.406583	0.436	0.333	2.56e-57	CD4_GZMB	PYHIN1
CYBA2	2.42e-61	0.324031	0.722	0.65	7.74e-57	CD4_GZMB	CYBA
KLRG12	2.23e-60	0.352981	0.332	0.231	7.15e-56	CD4_GZMB	KLRG1
LYAR2	1.09e-57	0.393424	0.332	0.237	3.5e-53	CD4_GZMB	LYAR
IFITM22	3.04e-57	0.315952	0.8	0.762	9.74e-53	CD4_GZMB	IFITM2
CD6	2.06e-56	0.414117	0.422	0.336	6.6e-52	CD4_GZMB	CD6
LSP11	1.21e-51	0.314903	0.583	0.502	3.89e-47	CD4_GZMB	LSP1
PAXX2	2.61e-48	0.387196	0.387	0.304	8.36e-44	CD4_GZMB	PAXX
CTSW2	5.45e-48	0.250472	0.39	0.288	1.75e-43	CD4_GZMB	CTSW
TGFB11	2.72e-47	0.336855	0.506	0.429	8.72e-43	CD4_GZMB	TGFB1
MYL61	3.12e-47	0.251727	0.839	0.812	1e-42	CD4_GZMB	MYL6
MYO1G1	1.51e-46	0.375779	0.32	0.241	4.85e-42	CD4_GZMB	MYO1G
PSME11	2.43e-46	0.254981	0.8	0.761	7.78e-42	CD4_GZMB	PSME1
SPN1	4.61e-46	0.378438	0.272	0.196	1.48e-41	CD4_GZMB	SPN
CLIC12	2.47e-45	0.309562	0.611	0.543	7.91e-41	CD4_GZMB	CLIC1
APOBEC3C2	1.23e-44	0.351832	0.289	0.211	3.93e-40	CD4_GZMB	APOBEC3C
S100A81	2.57e-44	0.328215	0.555	0.471	8.24e-40	CD4_GZMB	S100A8
LCP12	3.39e-44	0.256515	0.736	0.689	1.09e-39	CD4_GZMB	LCP1
TRBC1	9.95e-43	0.431193	0.563	0.504	3.19e-38	CD4_GZMB	TRBC1
GBP5	1.49e-41	0.291302	0.558	0.474	4.76e-37	CD4_GZMB	GBP5
CDC42EP3	2.4e-40	0.347588	0.255	0.184	7.69e-36	CD4_GZMB	CDC42EP3
PLAC82	9.02e-40	0.374406	0.302	0.229	2.89e-35	CD4_GZMB	PLAC8
ANXA2	1.79e-39	0.327588	0.5	0.426	5.74e-35	CD4_GZMB	ANXA2
GNAI21	2.53e-39	0.294371	0.621	0.572	8.11e-35	CD4_GZMB	GNAI2
BIN21	5.02e-39	0.316756	0.533	0.467	1.61e-34	CD4_GZMB	BIN2
LY6E1	1.17e-38	0.335852	0.554	0.493	3.76e-34	CD4_GZMB	LY6E
LYZ1	1.19e-37	0.348834	0.461	0.39	3.83e-33	CD4_GZMB	LYZ
ARL4C1	1.9e-37	0.275321	0.604	0.537	6.1e-33	CD4_GZMB	ARL4C
PTP4A21	4.39e-37	0.312944	0.503	0.443	1.41e-32	CD4_GZMB	PTP4A2
APMAP2	2.74e-36	0.32806	0.288	0.217	8.79e-32	CD4_GZMB	APMAP
SLAMF72	1.54e-34	0.262271	0.261	0.188	4.95e-30	CD4_GZMB	SLAMF7
MSN1	3.26e-34	0.297126	0.487	0.427	1.05e-29	CD4_GZMB	MSN
THEMIS1	5.36e-34	0.333312	0.275	0.208	1.72e-29	CD4_GZMB	THEMIS
GSTP12	9.45e-34	0.316051	0.436	0.369	3.03e-29	CD4_GZMB	GSTP1
PPP1CA1	5.95e-33	0.281181	0.523	0.465	1.91e-28	CD4_GZMB	PPP1CA
CD5	4.07e-32	0.340634	0.259	0.197	1.3e-27	CD4_GZMB	CD5
CLEC2D1	1.54e-31	0.322185	0.395	0.33	4.95e-27	CD4_GZMB	CLEC2D
CD812	2.76e-31	0.314028	0.471	0.412	8.85e-27	CD4_GZMB	CD81
TNFRSF1B1	6.69e-31	0.298511	0.297	0.234	2.15e-26	CD4_GZMB	TNFRSF1B
TMSB4XP41	1.46e-30	0.338247	0.362	0.303	4.68e-26	CD4_GZMB	TMSB4XP4
SUN21	1.97e-29	0.287062	0.509	0.455	6.33e-25	CD4_GZMB	SUN2
CCND31	6.78e-29	0.326454	0.396	0.34	2.17e-24	CD4_GZMB	CCND3
CALR2	8.11e-29	0.303791	0.541	0.492	2.6e-24	CD4_GZMB	CALR
HLA-DRA2	4.83e-28	0.283222	0.523	0.471	1.55e-23	CD4_GZMB	HLA-DRA
MT-TW	2.03e-27	0.313415	0.257	0.2	6.5e-23	CD4_GZMB	MT-TW
CAPNS11	2.69e-27	0.315461	0.37	0.314	8.63e-23	CD4_GZMB	CAPNS1
CAP11	3.8e-27	0.272812	0.593	0.56	1.22e-22	CD4_GZMB	CAP1
CAST1	8.41e-26	0.280731	0.477	0.427	2.7e-21	CD4_GZMB	CAST
DBI2	1.2e-24	0.296847	0.43	0.38	3.85e-20	CD4_GZMB	DBI
DSTN1	1.87e-23	0.308466	0.285	0.233	5.99e-19	CD4_GZMB	DSTN
ZBTB382	2.1e-23	0.306011	0.276	0.223	6.72e-19	CD4_GZMB	ZBTB38
PSMB91	8.39e-23	0.254529	0.527	0.479	2.69e-18	CD4_GZMB	PSMB9
ARHGAP301	9.85e-22	0.263463	0.453	0.406	3.16e-17	CD4_GZMB	ARHGAP30
MBP2	3.28e-21	0.256645	0.317	0.266	1.05e-16	CD4_GZMB	MBP
ORAI11	4.92e-21	0.290815	0.299	0.251	1.58e-16	CD4_GZMB	ORAI1
LRRFIP1	9.81e-20	0.253631	0.528	0.493	3.14e-15	CD4_GZMB	LRRFIP1
BSG1	1.55e-18	0.270246	0.352	0.307	4.97e-14	CD4_GZMB	BSG
GNG22	1.81e-18	0.250135	0.265	0.217	5.81e-14	CD4_GZMB	GNG2
PRMT21	7.16e-18	0.267681	0.337	0.293	2.29e-13	CD4_GZMB	PRMT2
IQGAP21	1.31e-17	0.298111	0.297	0.253	4.19e-13	CD4_GZMB	IQGAP2
RNF1671	1.73e-17	0.255409	0.29	0.245	5.55e-13	CD4_GZMB	RNF167
AKAP132	3.22e-17	0.273845	0.4	0.36	1.03e-12	CD4_GZMB	AKAP13
MT-ATP8	7.06e-17	0.28522	0.296	0.257	2.26e-12	CD4_GZMB	MT-ATP8
TSPO	2.49e-16	0.254427	0.408	0.368	7.98e-12	CD4_GZMB	TSPO
DIAPH1	7.07e-16	0.257545	0.285	0.245	2.27e-11	CD4_GZMB	DIAPH1
FBXW51	1.64e-15	0.263057	0.251	0.211	5.26e-11	CD4_GZMB	FBXW5
TPM4	1.33e-14	0.283896	0.302	0.265	4.27e-10	CD4_GZMB	TPM4
PREX11	1.84e-14	0.274835	0.254	0.217	5.91e-10	CD4_GZMB	PREX1
GZMK1	0	2.11815	0.798	0.224	0	CD8_GZMK	GZMK
CMC11	0	1.29042	0.464	0.193	0	CD8_GZMK	CMC1
CCL53	0	1.24239	0.991	0.686	0	CD8_GZMK	CCL5
CD8B1	0	1.212	0.55	0.219	0	CD8_GZMK	CD8B
CD8A1	0	0.991179	0.593	0.269	0	CD8_GZMK	CD8A
CCL41	0	0.942867	0.545	0.284	0	CD8_GZMK	CCL4
GZMA3	0	0.916384	0.809	0.487	0	CD8_GZMK	GZMA
CD741	0	0.834385	0.933	0.851	0	CD8_GZMK	CD74
CST73	0	0.830817	0.808	0.494	0	CD8_GZMK	CST7
NKG73	0	0.572766	0.864	0.567	0	CD8_GZMK	NKG7
DUSP21	1.77e-285	0.79482	0.587	0.346	5.68e-281	CD8_GZMK	DUSP2
SH2D1A1	1.37e-268	0.848461	0.417	0.216	4.38e-264	CD8_GZMK	SH2D1A
CCL3L1	1.15e-262	0.93765	0.251	0.095	3.7e-258	CD8_GZMK	CCL3L1
TRGC22	4.6e-226	0.808703	0.426	0.23	1.48e-221	CD8_GZMK	TRGC2
EOMES1	4.34e-225	0.722274	0.262	0.109	1.39e-220	CD8_GZMK	EOMES
SLAMF73	6.37e-220	0.691315	0.363	0.179	2.04e-215	CD8_GZMK	SLAMF7
RGS11	4.22e-189	0.994124	0.384	0.208	1.35e-184	CD8_GZMK	RGS1
LYAR3	1.08e-182	0.730038	0.404	0.231	3.45e-178	CD8_GZMK	LYAR
TIGIT1	3.73e-168	0.638737	0.276	0.134	1.19e-163	CD8_GZMK	TIGIT
HCST3	6.12e-165	0.495915	0.794	0.663	1.96e-160	CD8_GZMK	HCST
HLA-DRB13	1.19e-152	0.60531	0.613	0.468	3.82e-148	CD8_GZMK	HLA-DRB1
HLA-DPB13	9.41e-143	0.532134	0.602	0.45	3.02e-138	CD8_GZMK	HLA-DPB1
LYST	8.09e-135	0.665329	0.252	0.131	2.59e-130	CD8_GZMK	LYST
GZMM3	4.3e-128	0.561568	0.51	0.359	1.38e-123	CD8_GZMK	GZMM
KLRG13	2.69e-111	0.53177	0.365	0.229	8.63e-107	CD8_GZMK	KLRG1
PYHIN13	5.54e-110	0.539142	0.468	0.331	1.77e-105	CD8_GZMK	PYHIN1
STK17A1	4.32e-105	0.543501	0.495	0.366	1.38e-100	CD8_GZMK	STK17A
CD813	3.05e-99	0.524983	0.528	0.407	9.77e-95	CD8_GZMK	CD81
CD271	2.38e-90	0.603197	0.33	0.22	7.62e-86	CD8_GZMK	CD27
HLA-DPA13	2.47e-86	0.468921	0.488	0.372	7.93e-82	CD8_GZMK	HLA-DPA1
IKZF32	1.89e-83	0.510707	0.418	0.304	6.07e-79	CD8_GZMK	IKZF3
PTPRC1	1.1e-81	0.260646	0.927	0.908	3.53e-77	CD8_GZMK	PTPRC
HLA-DRA3	1.29e-79	0.4869	0.559	0.468	4.13e-75	CD8_GZMK	HLA-DRA
PLEK3	4.88e-79	0.406465	0.375	0.254	1.57e-74	CD8_GZMK	PLEK
CLEC2B2	2.65e-69	0.477106	0.417	0.314	8.49e-65	CD8_GZMK	CLEC2B
FYN2	1.36e-68	0.441833	0.462	0.365	4.37e-64	CD8_GZMK	FYN
SAMD33	9.84e-68	0.432949	0.324	0.222	3.15e-63	CD8_GZMK	SAMD3
RARRES32	1.33e-64	0.404466	0.61	0.533	4.27e-60	CD8_GZMK	RARRES3
GBP51	7.52e-61	0.349324	0.572	0.473	2.41e-56	CD8_GZMK	GBP5
SRGN2	1.76e-60	0.295506	0.73	0.655	5.64e-56	CD8_GZMK	SRGN
APOBEC3G3	1.12e-58	0.419681	0.355	0.259	3.58e-54	CD8_GZMK	APOBEC3G
SYNE13	3.91e-55	0.408548	0.372	0.281	1.25e-50	CD8_GZMK	SYNE1
CD22	2.92e-54	0.302146	0.728	0.664	9.37e-50	CD8_GZMK	CD2
WIPF1	1.88e-53	0.361057	0.548	0.47	6.03e-49	CD8_GZMK	WIPF1
NIN	3.43e-51	0.439561	0.288	0.207	1.1e-46	CD8_GZMK	NIN
APMAP3	3.71e-45	0.359326	0.298	0.217	1.19e-40	CD8_GZMK	APMAP
RUNX33	1.19e-40	0.316505	0.42	0.337	3.82e-36	CD8_GZMK	RUNX3
NUCB2	3.75e-38	0.392557	0.27	0.201	1.2e-33	CD8_GZMK	NUCB2
ZBTB383	1.6e-36	0.351194	0.293	0.222	5.13e-32	CD8_GZMK	ZBTB38
THEMIS2	3.07e-36	0.346906	0.276	0.208	9.85e-32	CD8_GZMK	THEMIS
ITGAL3	9.26e-34	0.297431	0.385	0.313	2.97e-29	CD8_GZMK	ITGAL
ARHGAP252	1.23e-32	0.331849	0.314	0.248	3.95e-28	CD8_GZMK	ARHGAP25
CXCR41	3.6e-31	0.289909	0.51	0.445	1.16e-26	CD8_GZMK	CXCR4
COTL11	3.76e-30	0.335169	0.501	0.448	1.2e-25	CD8_GZMK	COTL1
PDCD41	9.06e-28	0.276979	0.438	0.375	2.9e-23	CD8_GZMK	PDCD4
ITM2A	1.8e-27	0.328519	0.331	0.271	5.78e-23	CD8_GZMK	ITM2A
CTSC3	5.44e-27	0.257209	0.419	0.356	1.75e-22	CD8_GZMK	CTSC
PRKCH2	1.64e-26	0.300753	0.297	0.238	5.26e-22	CD8_GZMK	PRKCH
ARPC5L2	2.25e-26	0.314106	0.287	0.229	7.23e-22	CD8_GZMK	ARPC5L
DENND2D1	3.53e-26	0.322541	0.291	0.233	1.13e-21	CD8_GZMK	DENND2D
GIMAP4	3.79e-26	0.258216	0.622	0.58	1.21e-21	CD8_GZMK	GIMAP4
PIK3R11	1.29e-25	0.36846	0.353	0.298	4.13e-21	CD8_GZMK	PIK3R1
PPP2R5C1	2.26e-22	0.269106	0.483	0.435	7.25e-18	CD8_GZMK	PPP2R5C
MED151	1.94e-20	0.313858	0.354	0.307	6.21e-16	CD8_GZMK	MED15
KIAA1551	3.98e-19	0.275838	0.499	0.464	1.28e-14	CD8_GZMK	KIAA1551
AKAP133	5e-19	0.267755	0.405	0.36	1.6e-14	CD8_GZMK	AKAP13
HSP90AA11	5.94e-18	0.292624	0.687	0.66	1.9e-13	CD8_GZMK	HSP90AA1
UTRN1	7.4e-16	0.262161	0.319	0.277	2.37e-11	CD8_GZMK	UTRN
HERPUD1	2.39e-14	0.281534	0.269	0.231	7.65e-10	CD8_GZMK	HERPUD1
WNK1	2.99e-12	0.251825	0.313	0.28	9.6e-08	CD8_GZMK	WNK1
DNAJB12	1.02e-11	0.342155	0.527	0.499	3.28e-07	CD8_GZMK	DNAJB1
KLRB11	0	2.22101	0.881	0.294	0	MAIT	KLRB1
SLC4A10	0	1.95249	0.466	0.023	0	MAIT	SLC4A10
CEBPD	0	1.63934	0.494	0.142	0	MAIT	CEBPD
NCR3	0	1.58292	0.437	0.075	0	MAIT	NCR3
TRGC12	0	1.37488	0.459	0.136	0	MAIT	TRGC1
GZMK2	0	1.32486	0.755	0.238	0	MAIT	GZMK
DUSP22	0	1.32409	0.647	0.346	0	MAIT	DUSP2
CXCR6	0	1.28859	0.36	0.072	0	MAIT	CXCR6
GPR651	0	1.10934	0.481	0.196	0	MAIT	GPR65
KLRG14	0	1.08364	0.548	0.219	0	MAIT	KLRG1
SYTL2	0	0.994117	0.376	0.127	0	MAIT	SYTL2
IL7R2	0	0.850836	0.879	0.578	0	MAIT	IL7R
RGS21	8.29e-303	1.32628	0.456	0.219	2.66e-298	MAIT	RGS2
CXCR42	1.69e-292	1.17248	0.666	0.435	5.42e-288	MAIT	CXCR4
JAML	1.05e-289	0.901107	0.381	0.161	3.37e-285	MAIT	JAML
CD692	2.89e-281	1.49356	0.696	0.476	9.25e-277	MAIT	CD69
IFNGR1	5.98e-263	0.841982	0.337	0.136	1.92e-258	MAIT	IFNGR1
TNFAIP31	6.72e-260	1.39885	0.531	0.306	2.15e-255	MAIT	TNFAIP3
ID22	1.67e-248	0.710173	0.794	0.565	5.35e-244	MAIT	ID2
GZMA4	1.13e-246	0.51735	0.806	0.493	3.61e-242	MAIT	GZMA
DUSP12	8.24e-232	1.11371	0.73	0.539	2.64e-227	MAIT	DUSP1
ATF3	3.66e-229	1.53881	0.262	0.1	1.17e-224	MAIT	ATF3
CCL42	3.19e-225	1.22883	0.519	0.291	1.02e-220	MAIT	CCL4
PDCD42	5.1e-211	0.740205	0.585	0.366	1.64e-206	MAIT	PDCD4
NR4A21	7.55e-201	1.06681	0.313	0.14	2.42e-196	MAIT	NR4A2
FAM46C	4.25e-194	0.866342	0.299	0.132	1.36e-189	MAIT	FAM46C
NFKBIA2	3.58e-186	0.905783	0.686	0.516	1.15e-181	MAIT	NFKBIA
HSP90AA12	3.67e-185	1.07332	0.792	0.653	1.18e-180	MAIT	HSP90AA1
GYG1	1.79e-182	0.676686	0.283	0.122	5.74e-178	MAIT	GYG1
MT-RNR2	9.33e-182	0.591572	0.996	0.99	2.99e-177	MAIT	MT-RNR2
GPR171	1.1e-178	0.730419	0.291	0.13	3.53e-174	MAIT	GPR171
LINC018713	1.07e-177	0.711565	0.387	0.197	3.43e-173	MAIT	LINC01871
EOMES2	3.57e-174	0.595339	0.267	0.112	1.15e-169	MAIT	EOMES
PARP81	4.38e-172	0.686638	0.432	0.242	1.4e-167	MAIT	PARP8
BTG1	5.7e-169	0.58908	0.918	0.854	1.83e-164	MAIT	BTG1
MT-RNR1	1.21e-167	0.509912	0.986	0.963	3.88e-163	MAIT	MT-RNR1
CD8A2	2.25e-167	0.569221	0.502	0.281	7.2e-163	MAIT	CD8A
ZNF331	2.98e-160	1.01349	0.26	0.117	9.55e-156	MAIT	ZNF331
BTG21	1.63e-154	1.08678	0.435	0.269	5.24e-150	MAIT	BTG2
FOSB1	1.21e-141	0.968298	0.371	0.212	3.87e-137	MAIT	FOSB
MYBL11	4.34e-139	0.572649	0.308	0.153	1.39e-134	MAIT	MYBL1
G3BP2	1.7e-133	0.702326	0.428	0.264	5.44e-129	MAIT	G3BP2
ALOX5AP1	2.11e-132	0.574923	0.463	0.282	6.78e-128	MAIT	ALOX5AP
RORA	6.54e-130	0.576811	0.414	0.243	2.09e-125	MAIT	RORA
MYADM	2.5e-129	0.881521	0.312	0.171	8.02e-125	MAIT	MYADM
LYAR4	2.64e-128	0.629866	0.404	0.235	8.47e-124	MAIT	LYAR
XBP1	1.22e-120	0.582962	0.472	0.306	3.92e-116	MAIT	XBP1
2024-06-02	9.29e-120	0.739613	0.785	0.686	2.98e-115	MAIT	JUN
ZFP362	2.72e-118	0.775237	0.632	0.494	8.73e-114	MAIT	ZFP36
PHACTR2	7.51e-118	0.563432	0.261	0.131	2.41e-113	MAIT	PHACTR2
SLAMF74	8.58e-118	0.482488	0.341	0.184	2.75e-113	MAIT	SLAMF7
ALB1	1.31e-112	0.343522	0.37	0.21	4.18e-108	MAIT	ALB
BHLHE401	8.76e-112	0.649061	0.335	0.192	2.81e-107	MAIT	BHLHE40
DNAJB13	4.38e-109	0.952115	0.617	0.493	1.4e-104	MAIT	DNAJB1
SRGN3	1.18e-101	0.475209	0.777	0.654	3.78e-97	MAIT	SRGN
FGG	6.16e-101	0.300786	0.276	0.144	1.98e-96	MAIT	FGG
GBP52	3.28e-100	0.461419	0.636	0.471	1.05e-95	MAIT	GBP5
PIP4K2A1	1.14e-96	0.538151	0.511	0.363	3.64e-92	MAIT	PIP4K2A
YPEL51	6.63e-96	0.831287	0.38	0.251	2.12e-91	MAIT	YPEL5
IER5	1.97e-94	0.545537	0.386	0.244	6.3e-90	MAIT	IER5
FGB	2.01e-93	0.284216	0.28	0.152	6.43e-89	MAIT	FGB
HSPA1B1	2.76e-90	0.717882	0.308	0.18	8.83e-86	MAIT	HSPA1B
HSP90AB11	7.69e-89	0.60314	0.753	0.66	2.47e-84	MAIT	HSP90AB1
ZFP36L21	2e-88	0.470164	0.792	0.705	6.42e-84	MAIT	ZFP36L2
NFKBIZ	2.11e-87	0.839758	0.312	0.198	6.77e-83	MAIT	NFKBIZ
ODF2L	6.79e-86	0.509164	0.306	0.181	2.18e-81	MAIT	ODF2L
SPOCK2	6.98e-83	0.47355	0.451	0.313	2.24e-78	MAIT	SPOCK2
JUNB1	4.16e-79	0.439265	0.878	0.817	1.33e-74	MAIT	JUNB
CD96	3.82e-78	0.467739	0.448	0.314	1.23e-73	MAIT	CD96
TC2N	4.87e-78	0.462059	0.359	0.23	1.56e-73	MAIT	TC2N
LCP13	7.65e-78	0.36072	0.782	0.686	2.45e-73	MAIT	LCP1
IVNS1ABP	8.74e-78	0.536456	0.264	0.154	2.8e-73	MAIT	IVNS1ABP
DNAJA11	5.53e-77	0.838116	0.46	0.348	1.77e-72	MAIT	DNAJA1
CERK	2.43e-76	0.451875	0.251	0.144	7.77e-72	MAIT	CERK
APOC1	9.77e-76	0.318161	0.259	0.145	3.13e-71	MAIT	APOC1
PRF13	2.96e-74	0.262519	0.506	0.342	9.48e-70	MAIT	PRF1
FOS2	3.15e-74	0.775769	0.63	0.55	1.01e-69	MAIT	FOS
HSPA1A2	7.36e-74	0.90189	0.354	0.237	2.36e-69	MAIT	HSPA1A
H3F3B1	8.17e-74	0.353073	0.944	0.912	2.62e-69	MAIT	H3F3B
SRSF71	3.02e-73	0.578966	0.617	0.517	9.67e-69	MAIT	SRSF7
PRDM1	2.25e-67	0.444215	0.318	0.203	7.22e-63	MAIT	PRDM1
DDIT42	2.31e-67	0.511084	0.356	0.238	7.41e-63	MAIT	DDIT4
CYCS1	2.74e-65	0.462581	0.389	0.272	8.8e-61	MAIT	CYCS
HSPA51	1.56e-64	0.434261	0.551	0.428	5e-60	MAIT	HSPA5
MT-ND2	6.59e-64	0.251148	0.988	0.983	2.11e-59	MAIT	MT-ND2
ZFP36L1	2.4e-62	0.461974	0.524	0.407	7.71e-58	MAIT	ZFP36L1
PPP1R15A2	1.25e-61	0.592096	0.461	0.354	4e-57	MAIT	PPP1R15A
GPRIN3	7.68e-61	0.410549	0.314	0.203	2.46e-56	MAIT	GPRIN3
ARL4C2	1.9e-60	0.382314	0.647	0.535	6.09e-56	MAIT	ARL4C
UBB1	2.33e-59	0.357071	0.902	0.865	7.47e-55	MAIT	UBB
PTGER4	2.33e-58	0.495125	0.286	0.186	7.48e-54	MAIT	PTGER4
MT-ND1	6.36e-57	0.266193	0.982	0.972	2.04e-52	MAIT	MT-ND1
SERPINA11	3.19e-56	0.29807	0.426	0.313	1.02e-51	MAIT	SERPINA1
SLK1	4.35e-56	0.411143	0.332	0.224	1.4e-51	MAIT	SLK
IRF11	6.52e-55	0.466489	0.492	0.386	2.09e-50	MAIT	IRF1
CITED21	4.99e-54	0.399057	0.432	0.319	1.6e-49	MAIT	CITED2
EMB	2.3e-53	0.375007	0.48	0.367	7.39e-49	MAIT	EMB
MGAT4A	6.79e-52	0.378302	0.316	0.215	2.18e-47	MAIT	MGAT4A
LST1	2.18e-49	0.41352	0.279	0.186	7e-45	MAIT	LST1
PTPN221	2.54e-49	0.363477	0.275	0.181	8.14e-45	MAIT	PTPN22
PNRC1	6.01e-49	0.296845	0.798	0.738	1.93e-44	MAIT	PNRC1
RPS6KA3	7.05e-49	0.365759	0.255	0.166	2.26e-44	MAIT	RPS6KA3
UBC	1.51e-48	0.252022	0.891	0.847	4.84e-44	MAIT	UBC
AQP32	3.67e-48	0.395237	0.272	0.182	1.18e-43	MAIT	AQP3
SELENOK1	7.96e-47	0.396057	0.374	0.276	2.55e-42	MAIT	SELENOK
MCL1	1.99e-45	0.507314	0.555	0.486	6.38e-41	MAIT	MCL1
SLC2A31	7.21e-44	0.450282	0.322	0.232	2.31e-39	MAIT	SLC2A3
MT2A1	2.89e-43	0.321492	0.427	0.325	9.26e-39	MAIT	MT2A
RPL22L1	6.32e-43	0.360815	0.261	0.176	2.03e-38	MAIT	RPL22L1
CDC42EP31	4.71e-41	0.321888	0.272	0.185	1.51e-36	MAIT	CDC42EP3
SH2D1A2	5.98e-41	0.305918	0.321	0.226	1.92e-36	MAIT	SH2D1A
CCDC107	1.21e-37	0.315085	0.288	0.203	3.89e-33	MAIT	CCDC107
GLRX	1.86e-37	0.357739	0.333	0.245	5.97e-33	MAIT	GLRX
MT-ND3	5.96e-36	0.273765	0.943	0.946	1.91e-31	MAIT	MT-ND3
RBL2	1.37e-35	0.318812	0.523	0.436	4.39e-31	MAIT	RBL2
HSPE11	3.04e-35	0.477206	0.4	0.32	9.75e-31	MAIT	HSPE1
EIF51	8.4e-35	0.360791	0.417	0.335	2.69e-30	MAIT	EIF5
HSPA81	1.29e-34	0.478892	0.785	0.769	4.13e-30	MAIT	HSPA8
BZW11	1.52e-33	0.309783	0.332	0.249	4.86e-29	MAIT	BZW1
TNFAIP8	9.65e-33	0.298411	0.438	0.35	3.09e-28	MAIT	TNFAIP8
STOM	7.26e-32	0.254047	0.251	0.175	2.33e-27	MAIT	STOM
ZFAND5	7.59e-32	0.361772	0.293	0.217	2.43e-27	MAIT	ZFAND5
OSTF11	1.15e-31	0.288764	0.299	0.219	3.68e-27	MAIT	OSTF1
RBMS1	2.78e-30	0.293469	0.331	0.251	8.92e-26	MAIT	RBMS1
SERP1	7.85e-30	0.2872	0.426	0.344	2.52e-25	MAIT	SERP1
GLS	1.3e-29	0.288199	0.272	0.198	4.17e-25	MAIT	GLS
WIPF11	8.3e-29	0.260785	0.551	0.471	2.66e-24	MAIT	WIPF1
TAGAP	6.2e-28	0.359519	0.342	0.27	1.99e-23	MAIT	TAGAP
SRSF3	2.89e-27	0.277531	0.512	0.438	9.25e-23	MAIT	SRSF3
TAF71	3.15e-27	0.270374	0.417	0.337	1.01e-22	MAIT	TAF7
SQSTM11	4.06e-27	0.326736	0.368	0.294	1.3e-22	MAIT	SQSTM1
CLINT1	9.04e-26	0.281511	0.277	0.209	2.9e-21	MAIT	CLINT1
ZBTB11	1.88e-25	0.286204	0.269	0.202	6.04e-21	MAIT	ZBTB1
HSPD1	3.77e-25	0.421552	0.338	0.271	1.21e-20	MAIT	HSPD1
CYTIP	3.46e-24	0.286596	0.362	0.292	1.11e-19	MAIT	CYTIP
TOB1	3.59e-23	0.309065	0.254	0.194	1.15e-18	MAIT	TOB1
TSPYL2	9e-23	0.311796	0.277	0.213	2.89e-18	MAIT	TSPYL2
CCNL1	1.15e-22	0.267392	0.509	0.449	3.67e-18	MAIT	CCNL1
MAP1LC3B	1.87e-22	0.263329	0.427	0.357	5.99e-18	MAIT	MAP1LC3B
SEC61B	4.32e-21	0.261061	0.372	0.304	1.39e-16	MAIT	SEC61B
PLIN2	1.45e-19	0.282778	0.257	0.199	4.64e-15	MAIT	PLIN2
DDX3X	2.73e-19	0.327108	0.353	0.298	8.76e-15	MAIT	DDX3X
TUBA1A	2.13e-14	0.259988	0.356	0.306	6.81e-10	MAIT	TUBA1A
JUND1	7.93e-14	0.336413	0.504	0.474	2.54e-09	MAIT	JUND
KLF61	3.14e-09	0.275441	0.628	0.618	0.000100781	MAIT	KLF6
LIMS1	0	1.15314	0.468	0.137	0	CD4_LIMS1	LIMS1
COTL12	0	0.938857	0.754	0.438	0	CD4_LIMS1	COTL1
TMSB4X	2.94e-282	0.431421	0.999	0.996	9.41e-278	CD4_LIMS1	TMSB4X
CD281	3.8e-281	0.790678	0.468	0.184	1.22e-276	CD4_LIMS1	CD28
CD272	2.09e-207	0.777849	0.469	0.217	6.71e-203	CD4_LIMS1	CD27
CD522	3.44e-199	0.529237	0.988	0.936	1.1e-194	CD4_LIMS1	CD52
TBC1D4	1.76e-198	0.637011	0.277	0.095	5.65e-194	CD4_LIMS1	TBC1D4
TMSB10	7.21e-180	0.434933	0.996	0.989	2.31e-175	CD4_LIMS1	TMSB10
LDHB2	5.85e-178	0.607266	0.826	0.582	1.87e-173	CD4_LIMS1	LDHB
CNN2	2.36e-174	0.690492	0.623	0.369	7.57e-170	CD4_LIMS1	CNN2
ACTB2	2.57e-160	0.487086	1	0.995	8.24e-156	CD4_LIMS1	ACTB
PFN13	8.32e-160	0.415148	0.992	0.978	2.67e-155	CD4_LIMS1	PFN1
CD821	1.19e-158	0.581345	0.351	0.152	3.81e-154	CD4_LIMS1	CD82
FYB11	5.66e-153	0.597753	0.841	0.654	1.81e-148	CD4_LIMS1	FYB1
MCUB1	8.27e-150	0.600029	0.477	0.246	2.65e-145	CD4_LIMS1	MCUB
GPR1831	2.46e-149	0.669447	0.476	0.25	7.89e-145	CD4_LIMS1	GPR183
CXCR3	7.08e-144	0.623469	0.277	0.114	2.27e-139	CD4_LIMS1	CXCR3
ISG20	2.55e-142	0.681097	0.576	0.343	8.17e-138	CD4_LIMS1	ISG20
TRAC	8.87e-138	0.520033	0.923	0.786	2.84e-133	CD4_LIMS1	TRAC
ACTG1	5.98e-136	0.641164	0.921	0.817	1.92e-131	CD4_LIMS1	ACTG1
STAT1	1.21e-133	0.726405	0.617	0.393	3.89e-129	CD4_LIMS1	STAT1
TRIB2	1.44e-130	0.506639	0.277	0.117	4.62e-126	CD4_LIMS1	TRIB2
CLDND1	2.59e-124	0.711238	0.354	0.174	8.31e-120	CD4_LIMS1	CLDND1
FCMR1	5.61e-123	0.672648	0.575	0.358	1.8e-118	CD4_LIMS1	FCMR
ARHGDIB	2.99e-121	0.434885	0.955	0.888	9.59e-117	CD4_LIMS1	ARHGDIB
SELL1	2.32e-118	0.645133	0.476	0.273	7.43e-114	CD4_LIMS1	SELL
GBP1	7.21e-113	0.56647	0.379	0.196	2.31e-108	CD4_LIMS1	GBP1
SAMHD1	1.07e-111	0.530862	0.585	0.359	3.43e-107	CD4_LIMS1	SAMHD1
ITM2A1	9.25e-111	0.576065	0.47	0.267	2.97e-106	CD4_LIMS1	ITM2A
GMFG	4.72e-109	0.503527	0.76	0.555	1.51e-104	CD4_LIMS1	GMFG
LTB2	6.47e-109	0.416381	0.829	0.593	2.08e-104	CD4_LIMS1	LTB
CORO1B	7.65e-108	0.544268	0.338	0.169	2.45e-103	CD4_LIMS1	CORO1B
PIM21	1.43e-107	0.553579	0.407	0.222	4.59e-103	CD4_LIMS1	PIM2
RNASET22	2.93e-107	0.524756	0.541	0.327	9.4e-103	CD4_LIMS1	RNASET2
GSTK11	3.65e-107	0.50553	0.779	0.58	1.17e-102	CD4_LIMS1	GSTK1
CAPZB	6.02e-106	0.482069	0.76	0.581	1.93e-101	CD4_LIMS1	CAPZB
TIGIT2	5.5e-104	0.473939	0.294	0.138	1.76e-99	CD4_LIMS1	TIGIT
AQP33	2.74e-101	0.553153	0.345	0.18	8.79e-97	CD4_LIMS1	AQP3
UCP21	6.37e-101	0.579813	0.64	0.447	2.04e-96	CD4_LIMS1	UCP2
LEF11	3.79e-100	0.439442	0.346	0.175	1.22e-95	CD4_LIMS1	LEF1
DGKA2	3.15e-99	0.448929	0.435	0.242	1.01e-94	CD4_LIMS1	DGKA
GAPDH	3.94e-99	0.390808	0.941	0.86	1.26e-94	CD4_LIMS1	GAPDH
RGS101	9.66e-96	0.422061	0.432	0.241	3.1e-91	CD4_LIMS1	RGS10
ARID5B	3.03e-93	0.44173	0.314	0.158	9.72e-89	CD4_LIMS1	ARID5B
ELOVL5	5.04e-93	0.39132	0.307	0.152	1.62e-88	CD4_LIMS1	ELOVL5
RILPL2	1.01e-91	0.39102	0.264	0.124	3.24e-87	CD4_LIMS1	RILPL2
LIMD2	5.38e-90	0.466852	0.774	0.604	1.73e-85	CD4_LIMS1	LIMD2
AES	6.47e-88	0.438469	0.842	0.696	2.07e-83	CD4_LIMS1	AES
TCF72	4.57e-85	0.491028	0.55	0.363	1.47e-80	CD4_LIMS1	TCF7
GBP2	1.22e-84	0.431143	0.405	0.231	3.91e-80	CD4_LIMS1	GBP2
ISG15	3.55e-81	0.535593	0.387	0.222	1.14e-76	CD4_LIMS1	ISG15
CD4	8.58e-81	0.374916	0.264	0.13	2.75e-76	CD4_LIMS1	CD4
PPP1CC	4.85e-80	0.372407	0.331	0.177	1.56e-75	CD4_LIMS1	PPP1CC
EVI2B	4.23e-79	0.39774	0.505	0.313	1.36e-74	CD4_LIMS1	EVI2B
NOSIP2	4.05e-78	0.488602	0.489	0.311	1.3e-73	CD4_LIMS1	NOSIP
HIVEP2	2.73e-77	0.382307	0.28	0.144	8.75e-73	CD4_LIMS1	HIVEP2
H2AFV	1.09e-76	0.425342	0.48	0.299	3.5e-72	CD4_LIMS1	H2AFV
JPT1	2.31e-76	0.362888	0.368	0.206	7.41e-72	CD4_LIMS1	JPT1
HINT11	2.5e-76	0.390395	0.789	0.619	8.02e-72	CD4_LIMS1	HINT1
CD51	8.72e-76	0.38499	0.35	0.195	2.79e-71	CD4_LIMS1	CD5
PBXIP11	2.92e-74	0.383146	0.479	0.296	9.37e-70	CD4_LIMS1	PBXIP1
LEPROTL11	1.16e-72	0.405903	0.459	0.288	3.73e-68	CD4_LIMS1	LEPROTL1
CYLD2	9.6e-71	0.357685	0.463	0.285	3.08e-66	CD4_LIMS1	CYLD
TESPA1	3.82e-70	0.322286	0.277	0.145	1.22e-65	CD4_LIMS1	TESPA1
HMGA1	8.17e-70	0.311589	0.252	0.128	2.62e-65	CD4_LIMS1	HMGA1
WDR11	8.33e-69	0.352277	0.489	0.308	2.67e-64	CD4_LIMS1	WDR1
SLFN5	9e-68	0.413207	0.564	0.382	2.88e-63	CD4_LIMS1	SLFN5
OPTN	9.58e-68	0.367587	0.645	0.457	3.07e-63	CD4_LIMS1	OPTN
CORO1A	1.39e-67	0.358833	0.785	0.621	4.44e-63	CD4_LIMS1	CORO1A
SLC25A5	2.33e-66	0.419955	0.634	0.466	7.46e-62	CD4_LIMS1	SLC25A5
R3HDM4	3.54e-66	0.34235	0.301	0.165	1.14e-61	CD4_LIMS1	R3HDM4
TNFRSF251	4.76e-66	0.336155	0.293	0.16	1.52e-61	CD4_LIMS1	TNFRSF25
NECAP2	8.6e-66	0.342302	0.309	0.172	2.76e-61	CD4_LIMS1	NECAP2
2024-09-06	1.13e-65	0.36374	0.463	0.294	3.64e-61	CD4_LIMS1	2024-09-06
CCR71	1.23e-65	0.333979	0.323	0.183	3.94e-61	CD4_LIMS1	CCR7
GYPC	5.23e-65	0.390331	0.477	0.306	1.68e-60	CD4_LIMS1	GYPC
CALM3	2.68e-63	0.339548	0.488	0.313	8.59e-59	CD4_LIMS1	CALM3
FKBP1A	4.92e-63	0.354869	0.391	0.239	1.58e-58	CD4_LIMS1	FKBP1A
ARPC31	5.02e-63	0.329749	0.799	0.651	1.61e-58	CD4_LIMS1	ARPC3
ETS11	8.17e-63	0.360595	0.736	0.559	2.62e-58	CD4_LIMS1	ETS1
TRADD1	7.81e-62	0.340713	0.318	0.183	2.5e-57	CD4_LIMS1	TRADD
RAC2	2.48e-61	0.33853	0.834	0.705	7.96e-57	CD4_LIMS1	RAC2
2024-09-09	3.59e-61	0.329258	0.567	0.385	1.15e-56	CD4_LIMS1	2024-09-09
SIT1	6.32e-61	0.349166	0.348	0.205	2.02e-56	CD4_LIMS1	SIT1
TLK1	5.07e-60	0.335941	0.305	0.174	1.62e-55	CD4_LIMS1	TLK1
PKM	2.38e-59	0.364165	0.56	0.386	7.63e-55	CD4_LIMS1	PKM
NAP1L4	4.54e-59	0.323412	0.434	0.274	1.45e-54	CD4_LIMS1	NAP1L4
SPTBN11	1.03e-58	0.367759	0.331	0.197	3.29e-54	CD4_LIMS1	SPTBN1
MZT2A	4.73e-58	0.307988	0.35	0.209	1.52e-53	CD4_LIMS1	MZT2A
OCIAD2	6.98e-58	0.301898	0.335	0.196	2.24e-53	CD4_LIMS1	OCIAD2
S1PR4	7.94e-58	0.318918	0.314	0.182	2.55e-53	CD4_LIMS1	S1PR4
PRDX1	1.61e-57	0.333299	0.466	0.303	5.15e-53	CD4_LIMS1	PRDX1
PSMA4	2.81e-57	0.316679	0.393	0.241	9.01e-53	CD4_LIMS1	PSMA4
NEAT1	4.31e-57	0.387598	0.607	0.437	1.38e-52	CD4_LIMS1	NEAT1
CSTB	5.63e-57	0.343993	0.495	0.327	1.81e-52	CD4_LIMS1	CSTB
CDC25B	6.87e-57	0.324989	0.37	0.225	2.2e-52	CD4_LIMS1	CDC25B
SUB11	8.29e-57	0.339168	0.71	0.552	2.66e-52	CD4_LIMS1	SUB1
PSME2	1.03e-56	0.339446	0.637	0.458	3.29e-52	CD4_LIMS1	PSME2
UBE2L6	2.73e-56	0.362421	0.443	0.287	8.76e-52	CD4_LIMS1	UBE2L6
TSPAN14	1.38e-55	0.276365	0.304	0.175	4.43e-51	CD4_LIMS1	TSPAN14
ATP5F1E	1.45e-55	0.297899	0.902	0.804	4.63e-51	CD4_LIMS1	ATP5F1E
PPP1CA2	3.59e-55	0.319114	0.635	0.462	1.15e-50	CD4_LIMS1	PPP1CA
MYL62	4.41e-55	0.298522	0.901	0.81	1.41e-50	CD4_LIMS1	MYL6
CYTOR	8.62e-55	0.304262	0.275	0.155	2.76e-50	CD4_LIMS1	CYTOR
TPM41	3.32e-54	0.327626	0.41	0.261	1.06e-49	CD4_LIMS1	TPM4
RCSD1	4.45e-54	0.288016	0.345	0.207	1.43e-49	CD4_LIMS1	RCSD1
RASGRP21	1.1e-53	0.290812	0.382	0.237	3.52e-49	CD4_LIMS1	RASGRP2
CSK	3.08e-53	0.320546	0.533	0.365	9.87e-49	CD4_LIMS1	CSK
TRAT12	3.53e-53	0.344934	0.37	0.232	1.13e-48	CD4_LIMS1	TRAT1
C9orf16	2.61e-52	0.293231	0.447	0.289	8.37e-48	CD4_LIMS1	C9orf16
UBE2D2	3e-52	0.291332	0.496	0.329	9.63e-48	CD4_LIMS1	UBE2D2
ABRACL	2.31e-51	0.304603	0.458	0.303	7.39e-47	CD4_LIMS1	ABRACL
TAP11	2.79e-51	0.304711	0.445	0.291	8.94e-47	CD4_LIMS1	TAP1
TRAF3IP3	4.89e-51	0.310452	0.689	0.529	1.57e-46	CD4_LIMS1	TRAF3IP3
ITGB2-AS1	7.3e-51	0.289966	0.351	0.215	2.34e-46	CD4_LIMS1	ITGB2-AS1
TMEM1232	1.21e-50	0.309011	0.532	0.365	3.89e-46	CD4_LIMS1	TMEM123
ATP5F1C	1.28e-50	0.314528	0.411	0.265	4.1e-46	CD4_LIMS1	ATP5F1C
NDUFB9	1.29e-50	0.300559	0.479	0.322	4.13e-46	CD4_LIMS1	NDUFB9
PPP4C	1.47e-50	0.259308	0.343	0.208	4.72e-46	CD4_LIMS1	PPP4C
GBP4	1.6e-50	0.342009	0.313	0.188	5.14e-46	CD4_LIMS1	GBP4
ARPC51	2.82e-50	0.324461	0.589	0.426	9.03e-46	CD4_LIMS1	ARPC5
PPM1G	5.17e-50	0.271883	0.369	0.231	1.66e-45	CD4_LIMS1	PPM1G
NDUFA12	1.05e-49	0.288782	0.356	0.221	3.35e-45	CD4_LIMS1	NDUFA12
TRBC2	2.22e-49	0.36834	0.912	0.86	7.11e-45	CD4_LIMS1	TRBC2
LCK	1.02e-48	0.315338	0.674	0.516	3.28e-44	CD4_LIMS1	LCK
GRK6	1.06e-48	0.257602	0.34	0.207	3.41e-44	CD4_LIMS1	GRK6
SUMO1	2.05e-48	0.263226	0.368	0.23	6.56e-44	CD4_LIMS1	SUMO1
JAK3	4.3e-48	0.258812	0.281	0.164	1.38e-43	CD4_LIMS1	JAK3
ARPC22	4.62e-48	0.268609	0.872	0.774	1.48e-43	CD4_LIMS1	ARPC2
FXYD52	6.35e-47	0.293352	0.756	0.599	2.04e-42	CD4_LIMS1	FXYD5
EVL	2.05e-46	0.27784	0.751	0.597	6.56e-42	CD4_LIMS1	EVL
GPX1	3.48e-46	0.293429	0.462	0.31	1.12e-41	CD4_LIMS1	GPX1
SMCHD1	8.93e-46	0.317719	0.492	0.341	2.86e-41	CD4_LIMS1	SMCHD1
H2AFY	1.18e-45	0.263653	0.317	0.195	3.77e-41	CD4_LIMS1	H2AFY
RNASEH2B	1.72e-45	0.273099	0.278	0.165	5.51e-41	CD4_LIMS1	RNASEH2B
TNFSF101	2.83e-45	0.334124	0.311	0.194	9.08e-41	CD4_LIMS1	TNFSF10
RTRAF	3.12e-45	0.258027	0.361	0.229	9.99e-41	CD4_LIMS1	RTRAF
FAM107B	3.41e-45	0.280851	0.524	0.366	1.09e-40	CD4_LIMS1	FAM107B
RHOG	4.36e-45	0.264742	0.416	0.274	1.4e-40	CD4_LIMS1	RHOG
PFKL	4.68e-45	0.28174	0.264	0.157	1.5e-40	CD4_LIMS1	PFKL
OGT	2.19e-44	0.276924	0.308	0.189	7.03e-40	CD4_LIMS1	OGT
YWHAB	9.02e-44	0.266357	0.777	0.628	2.89e-39	CD4_LIMS1	YWHAB
ITGB12	3.42e-43	0.335252	0.5	0.359	1.09e-38	CD4_LIMS1	ITGB1
CTSB	7.43e-43	0.262783	0.347	0.221	2.38e-38	CD4_LIMS1	CTSB
RIPOR21	2.97e-42	0.265179	0.519	0.365	9.51e-38	CD4_LIMS1	RIPOR2
CD47	3.82e-41	0.268341	0.436	0.295	1.23e-36	CD4_LIMS1	CD47
ARHGEF1	4.66e-41	0.272078	0.528	0.375	1.49e-36	CD4_LIMS1	ARHGEF1
HMGB2	6.26e-41	0.258553	0.473	0.327	2.01e-36	CD4_LIMS1	HMGB2
ATP5PD	1.82e-40	0.273554	0.514	0.366	5.82e-36	CD4_LIMS1	ATP5PD
CD742	8.45e-40	0.268853	0.921	0.854	2.71e-35	CD4_LIMS1	CD74
SARAF1	7.13e-39	0.256429	0.767	0.619	2.28e-34	CD4_LIMS1	SARAF
TPR1	4.68e-38	0.267032	0.539	0.388	1.5e-33	CD4_LIMS1	TPR
CD44	1.33e-36	0.257696	0.55	0.403	4.27e-32	CD4_LIMS1	CD44
GIMAP41	1.49e-36	0.307153	0.701	0.578	4.79e-32	CD4_LIMS1	GIMAP4
TAGLN21	4.52e-36	0.269206	0.747	0.614	1.45e-31	CD4_LIMS1	TAGLN2
ITGA41	5.36e-31	0.273414	0.379	0.268	1.72e-26	CD4_LIMS1	ITGA4
FKBP51	6.83e-30	0.263284	0.327	0.225	2.19e-25	CD4_LIMS1	FKBP5
TRBC11	9.52e-28	0.463372	0.598	0.505	3.05e-23	CD4_LIMS1	TRBC1
MT2A2	3.81e-24	0.276287	0.432	0.327	1.22e-19	CD4_LIMS1	MT2A
FOXP3	0	2.22769	0.482	0.007	0	CD4_FOXP3	FOXP3
TNFRSF4	0	1.98028	0.363	0.068	0	CD4_FOXP3	TNFRSF4
TNFRSF18	0	1.90566	0.328	0.027	0	CD4_FOXP3	TNFRSF18
CTLA4	0	1.9005	0.398	0.031	0	CD4_FOXP3	CTLA4
TIGIT3	0	1.72655	0.521	0.127	0	CD4_FOXP3	TIGIT
TBC1D41	0	1.70845	0.435	0.088	0	CD4_FOXP3	TBC1D4
RTKN2	0	1.68532	0.32	0.014	0	CD4_FOXP3	RTKN2
RGS12	0	1.67999	0.534	0.207	0	CD4_FOXP3	RGS1
PHLDA1	0	1.63573	0.318	0.08	0	CD4_FOXP3	PHLDA1
DUSP4	0	1.49688	0.267	0.02	0	CD4_FOXP3	DUSP4
IL2RA	0	1.4929	0.301	0.028	0	CD4_FOXP3	IL2RA
TTN	0	1.29973	0.265	0.046	0	CD4_FOXP3	TTN
ICOS	0	1.27433	0.309	0.087	0	CD4_FOXP3	ICOS
STAM	0	1.23603	0.29	0.04	0	CD4_FOXP3	STAM
BIRC31	0	1.21249	0.513	0.224	0	CD4_FOXP3	BIRC3
ARID5B1	0	1.15295	0.417	0.153	0	CD4_FOXP3	ARID5B
IKZF2	0	1.1521	0.284	0.041	0	CD4_FOXP3	IKZF2
CD273	0	1.06642	0.514	0.215	0	CD4_FOXP3	CD27
LAIR2	2.34e-306	1.1131	0.294	0.085	7.51e-302	CD4_FOXP3	LAIR2
TNFRSF1B2	5.56e-305	1.11751	0.505	0.226	1.78e-300	CD4_FOXP3	TNFRSF1B
GADD45G	4.94e-302	1.5403	0.291	0.086	1.58e-297	CD4_FOXP3	GADD45G
GADD45A	3.42e-265	1.30222	0.289	0.092	1.09e-260	CD4_FOXP3	GADD45A
PMAIP1	2.91e-256	1.16637	0.349	0.128	9.34e-252	CD4_FOXP3	PMAIP1
GBP53	1.94e-215	0.925711	0.71	0.47	6.23e-211	CD4_FOXP3	GBP5
DNPH1	4.51e-213	0.894351	0.265	0.09	1.45e-208	CD4_FOXP3	DNPH1
TRAC1	1.84e-207	0.744751	0.914	0.786	5.88e-203	CD4_FOXP3	TRAC
IL322	2.34e-199	0.643545	0.944	0.868	7.49e-195	CD4_FOXP3	IL32
PHTF2	1.14e-193	0.832246	0.25	0.086	3.66e-189	CD4_FOXP3	PHTF2
PIM22	1.64e-185	0.885207	0.439	0.22	5.27e-181	CD4_FOXP3	PIM2
SAMSN1	2.35e-178	0.918607	0.311	0.129	7.53e-174	CD4_FOXP3	SAMSN1
SIRPG	3.98e-177	0.797701	0.299	0.12	1.28e-172	CD4_FOXP3	SIRPG
CARD16	9.03e-170	0.908847	0.439	0.229	2.89e-165	CD4_FOXP3	CARD16
CD282	4.12e-161	0.744188	0.39	0.188	1.32e-156	CD4_FOXP3	CD28
GBP21	8.14e-153	0.838519	0.429	0.23	2.61e-148	CD4_FOXP3	GBP2
GLRX1	1.93e-149	0.8822	0.442	0.241	6.2e-145	CD4_FOXP3	GLRX
SAT1	1.72e-132	0.786909	0.671	0.496	5.51e-128	CD4_FOXP3	SAT1
CORO1B1	1.29e-129	0.779046	0.341	0.169	4.12e-125	CD4_FOXP3	CORO1B
CD41	3.36e-123	0.615301	0.285	0.129	1.08e-118	CD4_FOXP3	CD4
SPOCK21	1.64e-116	0.680546	0.499	0.313	5.25e-112	CD4_FOXP3	SPOCK2
GAPDH1	1.59e-111	0.513417	0.92	0.861	5.08e-107	CD4_FOXP3	GAPDH
HSPA1A3	1.82e-111	0.50889	0.422	0.235	5.83e-107	CD4_FOXP3	HSPA1A
SLAMF1	6.79e-101	0.676691	0.25	0.118	2.18e-96	CD4_FOXP3	SLAMF1
UGP2	4.89e-99	0.694649	0.361	0.206	1.57e-94	CD4_FOXP3	UGP2
HLA-A1	3.62e-98	0.401424	0.951	0.918	1.16e-93	CD4_FOXP3	HLA-A
PKM1	4.96e-97	0.705354	0.547	0.386	1.59e-92	CD4_FOXP3	PKM
APOA21	1.25e-93	0.60165	0.345	0.186	4.02e-89	CD4_FOXP3	APOA2
PRDM11	1.15e-90	0.692483	0.353	0.203	3.69e-86	CD4_FOXP3	PRDM1
FGG1	1.03e-89	0.41188	0.288	0.146	3.3e-85	CD4_FOXP3	FGG
SYNGR2	1.2e-87	0.689983	0.368	0.219	3.84e-83	CD4_FOXP3	SYNGR2
FCMR2	4.13e-86	0.658009	0.513	0.361	1.32e-81	CD4_FOXP3	FCMR
MT-RNR21	1.36e-85	0.536877	0.992	0.99	4.36e-81	CD4_FOXP3	MT-RNR2
SLA	1.09e-84	0.645263	0.348	0.202	3.49e-80	CD4_FOXP3	SLA
ZFP36L11	4.96e-84	0.647691	0.558	0.407	1.59e-79	CD4_FOXP3	ZFP36L1
FGB1	2.91e-82	0.377717	0.292	0.154	9.31e-78	CD4_FOXP3	FGB
IL2RB1	1.05e-81	0.545025	0.286	0.153	3.38e-77	CD4_FOXP3	IL2RB
CYTOR1	2.01e-81	0.529793	0.29	0.154	6.43e-77	CD4_FOXP3	CYTOR
PBXIP12	1.27e-79	0.553467	0.453	0.298	4.06e-75	CD4_FOXP3	PBXIP1
ISG201	2.34e-79	0.604052	0.499	0.347	7.51e-75	CD4_FOXP3	ISG20
NEAT11	5.73e-79	0.634714	0.589	0.438	1.84e-74	CD4_FOXP3	NEAT1
CCND2	3.83e-77	0.687457	0.351	0.214	1.23e-72	CD4_FOXP3	CCND2
KAT2B	5.11e-73	0.654671	0.266	0.147	1.64e-68	CD4_FOXP3	KAT2B
CD822	1.46e-71	0.547934	0.279	0.155	4.68e-67	CD4_FOXP3	CD82
CTSC4	1.52e-71	0.822648	0.484	0.355	4.88e-67	CD4_FOXP3	CTSC
APOC11	4.29e-71	0.44555	0.274	0.146	1.37e-66	CD4_FOXP3	APOC1
APOE	8.14e-71	0.505017	0.261	0.137	2.61e-66	CD4_FOXP3	APOE
GPX11	1.56e-69	0.544919	0.454	0.311	5.01e-65	CD4_FOXP3	GPX1
STAT11	2.64e-68	0.656116	0.531	0.398	8.47e-64	CD4_FOXP3	STAT1
UBC1	1.31e-66	0.414392	0.896	0.847	4.2e-62	CD4_FOXP3	UBC
SERPINA12	3.03e-65	0.481176	0.457	0.314	9.72e-61	CD4_FOXP3	SERPINA1
EZR	1.22e-64	0.483724	0.555	0.416	3.9e-60	CD4_FOXP3	EZR
MAF	3.33e-63	0.47491	0.26	0.145	1.07e-58	CD4_FOXP3	MAF
TRBC21	3.83e-63	0.480556	0.893	0.861	1.23e-58	CD4_FOXP3	TRBC2
CLDND11	1.3e-62	0.489564	0.3	0.177	4.17e-58	CD4_FOXP3	CLDND1
TLK11	3.91e-62	0.502371	0.294	0.174	1.25e-57	CD4_FOXP3	TLK1
S100A42	4.24e-61	0.308621	0.955	0.903	1.36e-56	CD4_FOXP3	S100A4
RGCC1	1.12e-60	0.499532	0.291	0.17	3.6e-56	CD4_FOXP3	RGCC
SELL2	7.98e-57	0.497004	0.412	0.276	2.56e-52	CD4_FOXP3	SELL
VMP1	1.14e-56	0.487983	0.272	0.161	3.64e-52	CD4_FOXP3	VMP1
UCP22	3.01e-56	0.52165	0.573	0.451	9.64e-52	CD4_FOXP3	UCP2
BTG11	3.99e-55	0.357204	0.899	0.856	1.28e-50	CD4_FOXP3	BTG1
HSPB1	2.92e-53	0.603532	0.383	0.267	9.36e-49	CD4_FOXP3	HSPB1
DOK22	2.86e-52	0.452097	0.361	0.239	9.17e-48	CD4_FOXP3	DOK2
RPS27L	1.34e-51	0.50256	0.459	0.334	4.29e-47	CD4_FOXP3	RPS27L
PIK3IP11	1.56e-50	0.420973	0.407	0.281	5.01e-46	CD4_FOXP3	PIK3IP1
PRDX11	1.05e-48	0.429951	0.431	0.305	3.38e-44	CD4_FOXP3	PRDX1
CD743	2.57e-48	0.301482	0.898	0.855	8.25e-44	CD4_FOXP3	CD74
GOLGA8B	1.17e-47	0.442913	0.39	0.274	3.74e-43	CD4_FOXP3	GOLGA8B
SAMHD11	1.13e-46	0.439798	0.484	0.364	3.63e-42	CD4_FOXP3	SAMHD1
NOP10	2.92e-45	0.417358	0.342	0.23	9.38e-41	CD4_FOXP3	NOP10
SKAP1	7.38e-45	0.38025	0.405	0.284	2.37e-40	CD4_FOXP3	SKAP1
STK17B	9.85e-45	0.507339	0.514	0.41	3.16e-40	CD4_FOXP3	STK17B
IL10RA	3.53e-44	0.413779	0.438	0.32	1.13e-39	CD4_FOXP3	IL10RA
MT-RNR11	6.15e-44	0.275963	0.976	0.964	1.97e-39	CD4_FOXP3	MT-RNR1
USP15	6.69e-44	0.460729	0.334	0.226	2.14e-39	CD4_FOXP3	USP15
LTB3	1.3e-43	0.272509	0.749	0.597	4.17e-39	CD4_FOXP3	LTB
SOD1	1.35e-43	0.458203	0.558	0.456	4.34e-39	CD4_FOXP3	SOD1
SQSTM12	3.01e-43	0.459588	0.406	0.294	9.66e-39	CD4_FOXP3	SQSTM1
ITM2A2	3.47e-43	0.508902	0.385	0.271	1.11e-38	CD4_FOXP3	ITM2A
HSPA82	9.59e-43	0.268289	0.827	0.767	3.07e-38	CD4_FOXP3	HSPA8
CDKN1B	3.22e-42	0.409597	0.419	0.305	1.03e-37	CD4_FOXP3	CDKN1B
SMAP2	1.85e-39	0.412769	0.436	0.327	5.92e-35	CD4_FOXP3	SMAP2
CALM31	5.18e-39	0.403398	0.423	0.316	1.66e-34	CD4_FOXP3	CALM3
PPM1G1	3.79e-38	0.383809	0.335	0.232	1.21e-33	CD4_FOXP3	PPM1G
DYNLL1	7.95e-37	0.375601	0.45	0.34	2.55e-32	CD4_FOXP3	DYNLL1
PARK7	1.02e-36	0.390443	0.412	0.306	3.26e-32	CD4_FOXP3	PARK7
SMCHD11	1.94e-36	0.427287	0.444	0.344	6.23e-32	CD4_FOXP3	SMCHD1
RCAN32	9.62e-36	0.361513	0.305	0.207	3.08e-31	CD4_FOXP3	RCAN3
TNFAIP32	1.24e-34	0.394307	0.417	0.316	3.96e-30	CD4_FOXP3	TNFAIP3
ACTG11	1.98e-34	0.299531	0.865	0.82	6.34e-30	CD4_FOXP3	ACTG1
SLFN51	2.09e-34	0.380145	0.486	0.386	6.69e-30	CD4_FOXP3	SLFN5
TNIP1	1.97e-33	0.341703	0.272	0.182	6.32e-29	CD4_FOXP3	TNIP1
GATA31	5.31e-33	0.399877	0.33	0.236	1.7e-28	CD4_FOXP3	GATA3
GBP41	1.6e-32	0.360564	0.28	0.19	5.12e-28	CD4_FOXP3	GBP4
GBP11	2.94e-31	0.383384	0.289	0.201	9.43e-27	CD4_FOXP3	GBP1
RAB8B1	3.67e-31	0.351261	0.312	0.22	1.18e-26	CD4_FOXP3	RAB8B
VCP	5.71e-31	0.32192	0.332	0.239	1.83e-26	CD4_FOXP3	VCP
TPM42	1.11e-30	0.32229	0.363	0.264	3.57e-26	CD4_FOXP3	TPM4
PAK2	2.89e-30	0.32095	0.388	0.292	9.27e-26	CD4_FOXP3	PAK2
ZFP363	2.95e-30	0.322941	0.587	0.499	9.45e-26	CD4_FOXP3	ZFP36
COX17	1.06e-29	0.38046	0.29	0.203	3.41e-25	CD4_FOXP3	COX17
RAP1A	2.22e-29	0.346188	0.356	0.265	7.11e-25	CD4_FOXP3	RAP1A
CD441	2.7e-28	0.322544	0.5	0.406	8.67e-24	CD4_FOXP3	CD44
SDF4	5.4e-28	0.311505	0.258	0.177	1.73e-23	CD4_FOXP3	SDF4
RPS26	1.96e-27	0.269834	0.756	0.688	6.29e-23	CD4_FOXP3	RPS26
CACYBP	5.23e-26	0.337533	0.331	0.247	1.68e-21	CD4_FOXP3	CACYBP
OTUD5	7.1e-26	0.339315	0.279	0.199	2.28e-21	CD4_FOXP3	OTUD5
PPP1R15A3	9.07e-26	0.25785	0.451	0.356	2.91e-21	CD4_FOXP3	PPP1R15A
SH3BGRL	1.98e-25	0.317875	0.39	0.3	6.33e-21	CD4_FOXP3	SH3BGRL
TSC22D3	7.57e-25	0.328393	0.656	0.587	2.43e-20	CD4_FOXP3	TSC22D3
CLK1	1.94e-24	0.330239	0.375	0.293	6.21e-20	CD4_FOXP3	CLK1
FKBP1A1	2.38e-24	0.300438	0.326	0.242	7.63e-20	CD4_FOXP3	FKBP1A
OCIAD21	3.34e-24	0.333174	0.276	0.199	1.07e-19	CD4_FOXP3	OCIAD2
CDV3	1.81e-23	0.284194	0.449	0.362	5.82e-19	CD4_FOXP3	CDV3
WNK11	4.13e-23	0.290158	0.359	0.279	1.32e-18	CD4_FOXP3	WNK1
ISG151	8.62e-23	0.345294	0.302	0.226	2.76e-18	CD4_FOXP3	ISG15
NSD31	8.85e-23	0.324087	0.342	0.264	2.84e-18	CD4_FOXP3	NSD3
CTSB1	9.48e-23	0.292946	0.301	0.224	3.04e-18	CD4_FOXP3	CTSB
OPTN1	2.72e-22	0.288173	0.54	0.463	8.72e-18	CD4_FOXP3	OPTN
SIT11	6.82e-22	0.281245	0.284	0.209	2.18e-17	CD4_FOXP3	SIT1
SEM1	6.9e-22	0.281454	0.33	0.248	2.21e-17	CD4_FOXP3	SEM1
SLC25A51	6.87e-21	0.283512	0.548	0.471	2.2e-16	CD4_FOXP3	SLC25A5
WSB1	7.6e-21	0.257516	0.261	0.189	2.44e-16	CD4_FOXP3	WSB1
COX5A	7.75e-21	0.281784	0.34	0.264	2.48e-16	CD4_FOXP3	COX5A
EIF3A	1.01e-20	0.282868	0.398	0.316	3.24e-16	CD4_FOXP3	EIF3A
TPR2	4.13e-20	0.297367	0.468	0.392	1.32e-15	CD4_FOXP3	TPR
ZFAND51	4.29e-20	0.296849	0.29	0.219	1.37e-15	CD4_FOXP3	ZFAND5
NDFIP11	4.94e-20	0.277867	0.303	0.23	1.58e-15	CD4_FOXP3	NDFIP1
CCNI	7.18e-20	0.250246	0.593	0.527	2.3e-15	CD4_FOXP3	CCNI
LPXN	8.66e-20	0.257872	0.269	0.198	2.77e-15	CD4_FOXP3	LPXN
HERPUD11	1.04e-19	0.275505	0.305	0.231	3.32e-15	CD4_FOXP3	HERPUD1
GRSF1	1.23e-19	0.29183	0.302	0.23	3.93e-15	CD4_FOXP3	GRSF1
RASGRP1	1.51e-19	0.292509	0.284	0.214	4.83e-15	CD4_FOXP3	RASGRP1
RHOH	2.35e-19	0.283365	0.341	0.267	7.54e-15	CD4_FOXP3	RHOH
PLP21	1.46e-18	0.255649	0.382	0.305	4.68e-14	CD4_FOXP3	PLP2
SELPLG1	3.63e-18	0.298207	0.443	0.378	1.16e-13	CD4_FOXP3	SELPLG
SAMD9	5.65e-18	0.263569	0.253	0.188	1.81e-13	CD4_FOXP3	SAMD9
DYNLRB1	6.4e-18	0.255996	0.285	0.217	2.05e-13	CD4_FOXP3	DYNLRB1
ATRX	1.21e-17	0.262944	0.366	0.295	3.86e-13	CD4_FOXP3	ATRX
CASP81	1.35e-17	0.27742	0.368	0.297	4.32e-13	CD4_FOXP3	CASP8
RAD21	1.8e-17	0.266403	0.379	0.306	5.76e-13	CD4_FOXP3	RAD21
SRGN4	2.82e-17	0.275588	0.708	0.659	9.04e-13	CD4_FOXP3	SRGN
KLF62	7.92e-17	0.297547	0.659	0.616	2.54e-12	CD4_FOXP3	KLF6
TSPYL21	9.14e-17	0.277674	0.278	0.214	2.93e-12	CD4_FOXP3	TSPYL2
SLC25A3	9.33e-17	0.256551	0.496	0.434	2.99e-12	CD4_FOXP3	SLC25A3
TRBC12	1.78e-15	0.542936	0.54	0.508	5.69e-11	CD4_FOXP3	TRBC1
EPB41	8.18e-11	0.250392	0.36	0.309	2.62e-06	CD4_FOXP3	EPB41
HSPE12	2e-10	0.254373	0.369	0.323	6.41e-06	CD4_FOXP3	HSPE1
CD8B2	0	1.76669	0.847	0.232	0	CD8_CCR7	CD8B
CCR72	0	1.67442	0.677	0.178	0	CD8_CCR7	CCR7
NELL2	0	1.48273	0.466	0.066	0	CD8_CCR7	NELL2
LINC02446	0	1.22918	0.295	0.024	0	CD8_CCR7	LINC02446
ACTN1	0	1.06982	0.297	0.047	0	CD8_CCR7	ACTN1
RPS3A1	0	0.969845	0.996	0.965	0	CD8_CCR7	RPS3A
RPS122	0	0.837262	0.992	0.953	0	CD8_CCR7	RPS12
RPS62	0	0.805982	0.996	0.966	0	CD8_CCR7	RPS6
EEF1A12	0	0.758716	0.998	0.984	0	CD8_CCR7	EEF1A1
RPL132	0	0.730776	0.998	0.995	0	CD8_CCR7	RPL13
RPL322	1.16e-305	0.773061	0.991	0.963	3.73e-301	CD8_CCR7	RPL32
RPL211	5.19e-298	0.75609	0.997	0.985	1.66e-293	CD8_CCR7	RPL21
RPS131	6.71e-295	0.799275	0.996	0.953	2.15e-290	CD8_CCR7	RPS13
RPLP21	6.82e-293	0.626467	0.998	0.994	2.18e-288	CD8_CCR7	RPLP2
RPL312	7.01e-290	0.711587	0.998	0.985	2.25e-285	CD8_CCR7	RPL31
RPS182	1.86e-289	0.719628	0.998	0.98	5.97e-285	CD8_CCR7	RPS18
RPS271	1.4e-284	0.519758	0.999	0.999	4.49e-280	CD8_CCR7	RPS27
RPL92	1.13e-282	0.800129	0.989	0.935	3.61e-278	CD8_CCR7	RPL9
RPL342	1.99e-270	0.713358	0.994	0.967	6.36e-266	CD8_CCR7	RPL34
RPS141	8.13e-266	0.664427	0.995	0.976	2.61e-261	CD8_CCR7	RPS14
TCF73	3.44e-263	1.11751	0.789	0.362	1.1e-258	CD8_CCR7	TCF7
RPL52	2.54e-261	0.680429	0.999	0.986	8.15e-257	CD8_CCR7	RPL5
LEF12	4.13e-260	1.14367	0.529	0.175	1.32e-255	CD8_CCR7	LEF1
RPL23A1	9.43e-256	0.634187	0.998	0.983	3.02e-251	CD8_CCR7	RPL23A
RPS231	2.27e-250	0.776808	0.983	0.927	7.28e-246	CD8_CCR7	RPS23
SELL3	1.8e-238	1.09057	0.664	0.274	5.76e-234	CD8_CCR7	SELL
RPL9P92	1.23e-233	0.942614	0.935	0.688	3.93e-229	CD8_CCR7	RPL9P9
RPL302	1.84e-232	0.625768	0.994	0.97	5.9e-228	CD8_CCR7	RPL30
RPL372	1.37e-231	0.613972	0.996	0.979	4.39e-227	CD8_CCR7	RPL37
RPS52	8.1e-225	0.862324	0.952	0.817	2.6e-220	CD8_CCR7	RPS5
RPL191	2.5e-221	0.632932	0.994	0.962	8.01e-217	CD8_CCR7	RPL19
RPL33	5.28e-221	0.640428	0.995	0.956	1.69e-216	CD8_CCR7	RPL3
RPS252	6.82e-218	0.725251	0.981	0.907	2.19e-213	CD8_CCR7	RPS25
RPS210	9.16e-217	0.558204	0.999	0.991	2.94e-212	CD8_CCR7	RPS2
RPL13A1	6.01e-215	0.514534	0.999	0.994	1.93e-210	CD8_CCR7	RPL13A
EEF1B22	2.19e-206	0.869024	0.938	0.743	7.01e-202	CD8_CCR7	EEF1B2
RPL27A1	2.17e-200	0.531149	0.995	0.986	6.94e-196	CD8_CCR7	RPL27A
RPL102	2.52e-200	0.587503	0.992	0.969	8.08e-196	CD8_CCR7	RPL10
RPS27A2	1.48e-197	0.581989	0.995	0.97	4.74e-193	CD8_CCR7	RPS27A
RPL112	4.33e-196	0.590162	0.997	0.966	1.39e-191	CD8_CCR7	RPL11
RPS281	1.37e-193	0.659424	0.99	0.942	4.38e-189	CD8_CCR7	RPS28
RPL35A1	1.46e-191	0.646879	0.991	0.932	4.69e-187	CD8_CCR7	RPL35A
RPL122	2.06e-191	0.68188	0.976	0.899	6.62e-187	CD8_CCR7	RPL12
RPL182	8.78e-179	0.616079	0.988	0.942	2.82e-174	CD8_CCR7	RPL18
RPLP12	9.98e-178	0.478477	1	0.995	3.2e-173	CD8_CCR7	RPLP1
RPS81	3.43e-176	0.676484	0.976	0.887	1.1e-171	CD8_CCR7	RPS8
RPL221	3.26e-175	0.825649	0.91	0.692	1.05e-170	CD8_CCR7	RPL22
RPL71	4.01e-174	0.674424	0.97	0.869	1.28e-169	CD8_CCR7	RPL7
RPL231	1.19e-173	0.68334	0.97	0.893	3.83e-169	CD8_CCR7	RPL23
RPS161	6.93e-170	0.57809	0.988	0.938	2.22e-165	CD8_CCR7	RPS16
RPL18A2	6.77e-169	0.538304	0.995	0.971	2.17e-164	CD8_CCR7	RPL18A
PRKCQ-AS11	1.3e-167	0.983185	0.472	0.184	4.18e-163	CD8_CCR7	PRKCQ-AS1
RPS31	5.14e-167	0.511673	0.993	0.976	1.65e-162	CD8_CCR7	RPS3
C1orf228	1.1e-164	0.953692	0.306	0.09	3.52e-160	CD8_CCR7	C1orf228
TRABD2A1	2.13e-160	0.843568	0.337	0.106	6.81e-156	CD8_CCR7	TRABD2A
RPL142	3.94e-160	0.568189	0.994	0.951	1.26e-155	CD8_CCR7	RPL14
LDHB3	2.2e-150	0.777851	0.869	0.587	7.07e-146	CD8_CCR7	LDHB
RPLP02	3.41e-148	0.610392	0.976	0.889	1.09e-143	CD8_CCR7	RPLP0
PABPC12	1.25e-147	0.556837	0.986	0.932	4e-143	CD8_CCR7	PABPC1
RPS4X2	1.21e-145	0.657104	0.947	0.807	3.87e-141	CD8_CCR7	RPS4X
RPS291	1.76e-143	0.406353	0.999	0.995	5.64e-139	CD8_CCR7	RPS29
MT-ND4	5.09e-141	0.440219	1	0.996	1.63e-136	CD8_CCR7	MT-ND4
RPL151	9.73e-139	0.467331	0.996	0.976	3.12e-134	CD8_CCR7	RPL15
RPL291	2.54e-138	0.624732	0.951	0.836	8.15e-134	CD8_CCR7	RPL29
PDE3B	1.09e-136	0.764869	0.303	0.098	3.49e-132	CD8_CCR7	PDE3B
RGS102	8.15e-136	0.884417	0.525	0.243	2.61e-131	CD8_CCR7	RGS10
RPS201	1.28e-133	0.558057	0.98	0.922	4.11e-129	CD8_CCR7	RPS20
RPL13P121	1.4e-131	0.78738	0.766	0.486	4.48e-127	CD8_CCR7	RPL13P12
RPL37A1	3.12e-131	0.506627	0.986	0.949	1e-126	CD8_CCR7	RPL37A
RPS3AP61	1.28e-129	0.867007	0.505	0.237	4.1e-125	CD8_CCR7	RPS3AP6
RPS151	1.78e-129	0.467773	0.993	0.968	5.72e-125	CD8_CCR7	RPS15
RPL281	2.28e-129	0.535007	0.976	0.917	7.32e-125	CD8_CCR7	RPL28
RPL7A1	2.93e-128	0.593848	0.957	0.853	9.38e-124	CD8_CCR7	RPL7A
MAL2	1.3e-126	0.821707	0.454	0.192	4.17e-122	CD8_CCR7	MAL
RPS211	1.14e-125	0.549092	0.977	0.915	3.64e-121	CD8_CCR7	RPS21
RPL391	1.82e-124	0.549409	0.973	0.904	5.84e-120	CD8_CCR7	RPL39
RPL43	1.05e-119	0.616066	0.928	0.778	3.36e-115	CD8_CCR7	RPL4
MYC1	1.52e-119	0.801673	0.368	0.143	4.88e-115	CD8_CCR7	MYC
RPS241	1.22e-117	0.560394	0.963	0.88	3.9e-113	CD8_CCR7	RPS24
LRRC75A-AS11	1.88e-116	0.807643	0.619	0.34	6.04e-112	CD8_CCR7	LRRC75A-AS1
RPL362	1.11e-115	0.455688	0.986	0.954	3.54e-111	CD8_CCR7	RPL36
RPSA2	1.46e-115	0.592427	0.934	0.798	4.69e-111	CD8_CCR7	RPSA
NUCB21	3.84e-114	0.844365	0.446	0.201	1.23e-109	CD8_CCR7	NUCB2
CD72	2.32e-113	0.818132	0.632	0.351	7.43e-109	CD8_CCR7	CD7
NOSIP3	7.37e-111	0.819676	0.582	0.314	2.36e-106	CD8_CCR7	NOSIP
RPS91	6.79e-110	0.556736	0.953	0.839	2.18e-105	CD8_CCR7	RPS9
RPL381	1.24e-109	0.540145	0.953	0.874	3.99e-105	CD8_CCR7	RPL38
RPL411	5.58e-109	0.510136	0.964	0.887	1.79e-104	CD8_CCR7	RPL41
RPS71	2.97e-107	0.493955	0.966	0.899	9.52e-103	CD8_CCR7	RPS7
RPS191	1.27e-106	0.384808	0.999	0.992	4.06e-102	CD8_CCR7	RPS19
RPL61	5.82e-102	0.474564	0.966	0.903	1.87e-97	CD8_CCR7	RPL6
RPS3AP261	3.38e-100	0.749374	0.45	0.217	1.08e-95	CD8_CCR7	RPS3AP26
TPT12	2.53e-95	0.444051	0.99	0.933	8.11e-91	CD8_CCR7	TPT1
RPL10A1	1.44e-94	0.591234	0.877	0.716	4.62e-90	CD8_CCR7	RPL10A
OXNAD11	5.38e-94	0.738863	0.411	0.191	1.73e-89	CD8_CCR7	OXNAD1
CD8A3	4.49e-92	0.442618	0.593	0.289	1.44e-87	CD8_CCR7	CD8A
RPS15A1	2.25e-89	0.496685	0.949	0.839	7.21e-85	CD8_CCR7	RPS15A
PIK3IP12	7.05e-88	0.703052	0.52	0.282	2.26e-83	CD8_CCR7	PIK3IP1
CD274	7.09e-84	0.616103	0.453	0.224	2.27e-79	CD8_CCR7	CD27
SNHG51	1.12e-83	0.797267	0.672	0.462	3.6e-79	CD8_CCR7	SNHG5
GAS51	3.4e-83	0.722303	0.539	0.306	1.09e-78	CD8_CCR7	GAS5
RPL271	6.91e-83	0.46194	0.946	0.869	2.21e-78	CD8_CCR7	RPL27
NPM11	6.68e-81	0.549792	0.894	0.731	2.14e-76	CD8_CCR7	NPM1
CD55	1.14e-80	0.631698	0.283	0.115	3.67e-76	CD8_CCR7	CD55
AIF1	6.22e-80	0.736607	0.4	0.198	1.99e-75	CD8_CCR7	AIF1
RPL241	3.83e-79	0.484147	0.946	0.851	1.23e-74	CD8_CCR7	RPL24
LDLRAP1	3.37e-78	0.597791	0.287	0.119	1.08e-73	CD8_CCR7	LDLRAP1
RCAN33	1.36e-74	0.588087	0.414	0.207	4.35e-70	CD8_CCR7	RCAN3
MT-ND31	8.47e-71	0.387941	0.982	0.945	2.71e-66	CD8_CCR7	MT-ND3
ABLIM1	5.91e-70	0.627525	0.295	0.132	1.9e-65	CD8_CCR7	ABLIM1
UBA521	1.7e-69	0.433302	0.946	0.871	5.45e-65	CD8_CCR7	UBA52
RPL82	6.97e-69	0.410532	0.955	0.888	2.23e-64	CD8_CCR7	RPL8
RPL18AP31	1.67e-68	0.597437	0.649	0.432	5.34e-64	CD8_CCR7	RPL18AP3
AC116533.11	3.8e-68	0.617513	0.401	0.209	1.22e-63	CD8_CCR7	AC116533.1
RPS2P51	6.14e-65	0.563259	0.368	0.186	1.97e-60	CD8_CCR7	RPS2P5
RPL23AP421	3.27e-64	0.582806	0.644	0.441	1.05e-59	CD8_CCR7	RPL23AP42
SATB1	2.49e-62	0.55066	0.294	0.136	7.99e-58	CD8_CCR7	SATB1
AP001324.11	1.58e-61	0.608406	0.361	0.189	5.08e-57	CD8_CCR7	AP001324.1
EEF1B2P6	5.13e-61	0.540084	0.265	0.119	1.64e-56	CD8_CCR7	EEF1B2P6
RPL21P281	1.13e-60	0.583702	0.496	0.296	3.64e-56	CD8_CCR7	RPL21P28
RPL261	1.56e-60	0.507813	0.832	0.667	5.01e-56	CD8_CCR7	RPL26
SARAF2	1.47e-58	0.519621	0.794	0.622	4.71e-54	CD8_CCR7	SARAF
RPS111	1.01e-57	0.375641	0.958	0.879	3.24e-53	CD8_CCR7	RPS11
MTATP6P1	1.34e-56	0.381429	0.96	0.871	4.31e-52	CD8_CCR7	MTATP6P1
RPL13AP51	2.27e-56	0.49318	0.536	0.33	7.27e-52	CD8_CCR7	RPL13AP5
SNHG251	2.54e-55	0.545908	0.455	0.268	8.14e-51	CD8_CCR7	SNHG25
NOP531	6.55e-55	0.495465	0.771	0.603	2.1e-50	CD8_CCR7	NOP53
NACA1	9.65e-55	0.443569	0.87	0.731	3.09e-50	CD8_CCR7	NACA
HNRNPA11	7.86e-54	0.416197	0.881	0.751	2.52e-49	CD8_CCR7	HNRNPA1
RPL10P161	2.75e-53	0.502199	0.352	0.185	8.8e-49	CD8_CCR7	RPL10P16
FCMR3	3.68e-53	0.513458	0.568	0.364	1.18e-48	CD8_CCR7	FCMR
RPL3P41	3.83e-53	0.562362	0.545	0.357	1.23e-48	CD8_CCR7	RPL3P4
RPL41P51	8.64e-52	0.521464	0.581	0.387	2.77e-47	CD8_CCR7	RPL41P5
RACK11	6.65e-51	0.38168	0.923	0.823	2.13e-46	CD8_CCR7	RACK1
AC005912.11	1.64e-50	0.586279	0.629	0.445	5.26e-46	CD8_CCR7	AC005912.1
FAU1	3.7e-49	0.33677	0.974	0.91	1.19e-44	CD8_CCR7	FAU
RPL351	1.08e-48	0.344617	0.946	0.876	3.45e-44	CD8_CCR7	RPL35
RSL1D11	1.4e-48	0.522404	0.628	0.437	4.48e-44	CD8_CCR7	RSL1D1
C6orf481	2.58e-48	0.589096	0.419	0.249	8.28e-44	CD8_CCR7	C6orf48
RPS4Y11	1.28e-47	0.513423	0.616	0.441	4.11e-43	CD8_CCR7	RPS4Y1
EEF1A1P5	3.67e-47	0.461003	0.27	0.134	1.18e-42	CD8_CCR7	EEF1A1P5
AC073861.11	4.24e-47	0.529622	0.389	0.226	1.36e-42	CD8_CCR7	AC073861.1
AC008038.1	6.78e-47	0.492375	0.282	0.144	2.17e-42	CD8_CCR7	AC008038.1
MT-ND21	2.88e-46	0.27169	0.996	0.983	9.23e-42	CD8_CCR7	MT-ND2
RPS23P8	1.68e-45	0.499393	0.291	0.153	5.39e-41	CD8_CCR7	RPS23P8
PCED1B	2.74e-45	0.484978	0.266	0.133	8.77e-41	CD8_CCR7	PCED1B
AC034236.11	4.06e-45	0.501082	0.32	0.174	1.3e-40	CD8_CCR7	AC034236.1
MT-ND11	8.37e-45	0.270338	0.989	0.972	2.68e-40	CD8_CCR7	MT-ND1
FOXP11	9.04e-45	0.479565	0.397	0.234	2.9e-40	CD8_CCR7	FOXP1
MT-CYB	8.29e-44	0.25038	1	0.996	2.66e-39	CD8_CCR7	MT-CYB
MT-ND4L	2.06e-43	0.350421	0.908	0.809	6.59e-39	CD8_CCR7	MT-ND4L
PRMT22	5.21e-42	0.504412	0.457	0.293	1.67e-37	CD8_CCR7	PRMT2
FAM102A	6.02e-42	0.440378	0.254	0.129	1.93e-37	CD8_CCR7	FAM102A
RPS27AP161	5.64e-41	0.451596	0.326	0.184	1.81e-36	CD8_CCR7	RPS27AP16
RPS2P461	8.27e-40	0.459667	0.403	0.248	2.65e-35	CD8_CCR7	RPS2P46
ATM1	2.11e-39	0.458096	0.46	0.294	6.77e-35	CD8_CCR7	ATM
TMEM1233	1.11e-38	0.474021	0.538	0.369	3.55e-34	CD8_CCR7	TMEM123
AL590867.21	5.37e-38	0.445481	0.424	0.265	1.72e-33	CD8_CCR7	AL590867.2
RPS101	3.81e-37	0.453615	0.409	0.259	1.22e-32	CD8_CCR7	RPS10
AC024293.1	1.25e-35	0.39035	0.25	0.133	4.01e-31	CD8_CCR7	AC024293.1
DGKA3	6.72e-35	0.413543	0.399	0.247	2.15e-30	CD8_CCR7	DGKA
AC007969.11	9.28e-35	0.434513	0.467	0.309	2.97e-30	CD8_CCR7	AC007969.1
EEF1D1	1.02e-34	0.359208	0.855	0.737	3.28e-30	CD8_CCR7	EEF1D
AC016739.1	2.04e-34	0.42821	0.29	0.166	6.55e-30	CD8_CCR7	AC016739.1
SNHG81	1.4e-32	0.46971	0.495	0.347	4.49e-28	CD8_CCR7	SNHG8
RPL15P31	3.31e-32	0.404035	0.401	0.256	1.06e-27	CD8_CCR7	RPL15P3
ZFAS11	3.89e-32	0.437266	0.475	0.324	1.25e-27	CD8_CCR7	ZFAS1
EEF21	8.22e-32	0.359588	0.776	0.631	2.63e-27	CD8_CCR7	EEF2
EIF3E1	2.75e-30	0.427812	0.51	0.36	8.81e-26	CD8_CCR7	EIF3E
NDFIP12	3.76e-29	0.430334	0.358	0.231	1.2e-24	CD8_CCR7	NDFIP1
PFDN5	2.08e-28	0.323689	0.814	0.695	6.67e-24	CD8_CCR7	PFDN5
EIF3H1	3.43e-28	0.382566	0.558	0.413	1.1e-23	CD8_CCR7	EIF3H
COX7C	5e-28	0.314588	0.839	0.732	1.6e-23	CD8_CCR7	COX7C
ST131	1.28e-27	0.398727	0.46	0.32	4.1e-23	CD8_CCR7	ST13
AC099560.21	8.75e-27	0.404434	0.318	0.2	2.8e-22	CD8_CCR7	AC099560.2
BCL11B	1.57e-26	0.375949	0.287	0.175	5.04e-22	CD8_CCR7	BCL11B
RPL13AP251	5.95e-26	0.359018	0.324	0.204	1.91e-21	CD8_CCR7	RPL13AP25
TXNIP	7.78e-26	0.257929	0.933	0.854	2.49e-21	CD8_CCR7	TXNIP
PCED1B-AS11	9.44e-26	0.358831	0.685	0.547	3.03e-21	CD8_CCR7	PCED1B-AS1
AC090498.11	5.77e-25	0.332614	0.33	0.211	1.85e-20	CD8_CCR7	AC090498.1
SRSF51	9.19e-25	0.290301	0.819	0.712	2.95e-20	CD8_CCR7	SRSF5
BTF31	1.51e-24	0.324	0.766	0.648	4.84e-20	CD8_CCR7	BTF3
C1orf1622	2.59e-24	0.39216	0.3	0.189	8.29e-20	CD8_CCR7	C1orf162
RPL14P1	5.01e-24	0.367854	0.251	0.152	1.6e-19	CD8_CCR7	RPL14P1
MCUB2	2.07e-23	0.34165	0.38	0.254	6.64e-19	CD8_CCR7	MCUB
LIMD21	2.02e-22	0.270691	0.74	0.609	6.47e-18	CD8_CCR7	LIMD2
FBL	6.56e-22	0.307389	0.305	0.197	2.1e-17	CD8_CCR7	FBL
SNHG3	1.84e-21	0.344829	0.25	0.155	5.91e-17	CD8_CCR7	SNHG3
LINC008611	1.99e-21	0.336491	0.366	0.251	6.36e-17	CD8_CCR7	LINC00861
RASGRP22	1.14e-20	0.31131	0.357	0.241	3.65e-16	CD8_CCR7	RASGRP2
BCL21	2.92e-20	0.387746	0.279	0.181	9.37e-16	CD8_CCR7	BCL2
RIPOR22	3.33e-20	0.292258	0.497	0.369	1.07e-15	CD8_CCR7	RIPOR2
RPS7P1	1.61e-19	0.287186	0.253	0.16	5.16e-15	CD8_CCR7	RPS7P1
UBALD21	5.94e-19	0.337898	0.458	0.341	1.91e-14	CD8_CCR7	UBALD2
PNISR1	6.64e-19	0.341051	0.487	0.369	2.13e-14	CD8_CCR7	PNISR
ANP32B1	6.85e-19	0.321739	0.491	0.372	2.19e-14	CD8_CCR7	ANP32B
PRDX6	9.56e-19	0.323202	0.313	0.211	3.06e-14	CD8_CCR7	PRDX6
UXT	9.62e-19	0.30311	0.381	0.267	3.08e-14	CD8_CCR7	UXT
SLC25A6	2.39e-18	0.281029	0.732	0.631	7.67e-14	CD8_CCR7	SLC25A6
AC243960.1	1.26e-17	0.289767	0.349	0.246	4.05e-13	CD8_CCR7	AC243960.1
EIF4B1	1.53e-17	0.297632	0.424	0.312	4.91e-13	CD8_CCR7	EIF4B
COX4I1	1.73e-17	0.2692	0.778	0.684	5.55e-13	CD8_CCR7	COX4I1
ILF3	6.32e-17	0.275752	0.453	0.342	2.03e-12	CD8_CCR7	ILF3
SNHG61	1.3e-16	0.276632	0.568	0.45	4.17e-12	CD8_CCR7	SNHG6
SMDT1	1.85e-16	0.307211	0.386	0.282	5.93e-12	CD8_CCR7	SMDT1
SPTBN12	2.97e-16	0.333185	0.292	0.201	9.51e-12	CD8_CCR7	SPTBN1
SMAP21	3.62e-16	0.27987	0.443	0.33	1.16e-11	CD8_CCR7	SMAP2
SORL1	1.79e-15	0.277323	0.253	0.168	5.75e-11	CD8_CCR7	SORL1
GYPC1	2.64e-15	0.252457	0.422	0.312	8.45e-11	CD8_CCR7	GYPC
LEPROTL12	2.83e-15	0.286019	0.396	0.293	9.08e-11	CD8_CCR7	LEPROTL1
C1QBP	1.79e-14	0.277253	0.26	0.179	5.74e-10	CD8_CCR7	C1QBP
TTC31	1.65e-13	0.258369	0.334	0.245	5.29e-09	CD8_CCR7	TTC3
NSA2	2.48e-13	0.254231	0.315	0.228	7.96e-09	CD8_CCR7	NSA2
UBTF	1.34e-12	0.272685	0.354	0.268	4.3e-08	CD8_CCR7	UBTF
AL450405.11	3.39e-09	0.304137	0.352	0.285	0.000108784	CD8_CCR7	AL450405.1
XCL1	0	2.90137	0.776	0.026	0	CD8_XCL1	XCL1
XCL2	0	2.76884	0.782	0.056	0	CD8_XCL1	XCL2
CD8A4	4.79e-177	1.08864	0.62	0.288	1.54e-172	CD8_XCL1	CD8A
CCL54	2.83e-174	0.833637	0.963	0.706	9.07e-170	CD8_XCL1	CCL5
ZNF6831	1.5e-169	1.15482	0.325	0.095	4.82e-165	CD8_XCL1	ZNF683
IFNG1	3.03e-164	1.69512	0.382	0.132	9.72e-160	CD8_XCL1	IFNG
CCL43	1.42e-117	1.37265	0.571	0.3	4.54e-113	CD8_XCL1	CCL4
CD8B3	1.37e-113	0.85456	0.511	0.241	4.39e-109	CD8_XCL1	CD8B
ALB2	7.85e-107	0.413078	0.474	0.215	2.52e-102	CD8_XCL1	ALB
RGS13	3.26e-105	1.48673	0.447	0.217	1.04e-100	CD8_XCL1	RGS1
CCL4L21	1.2e-101	1.79956	0.306	0.119	3.86e-97	CD8_XCL1	CCL4L2
GZMA5	1.07e-82	0.689887	0.739	0.508	3.44e-78	CD8_XCL1	GZMA
CTSW3	1.78e-82	0.838123	0.515	0.292	5.7e-78	CD8_XCL1	CTSW
HP1	7.06e-67	0.443235	0.337	0.157	2.26e-62	CD8_XCL1	HP
ID23	1.72e-66	0.644582	0.762	0.575	5.53e-62	CD8_XCL1	ID2
RBP4	1.88e-63	0.484287	0.283	0.124	6.04e-59	CD8_XCL1	RBP4
APOC3	5.4e-61	0.496435	0.315	0.147	1.73e-56	CD8_XCL1	APOC3
HCST4	2.92e-59	0.569026	0.806	0.671	9.35e-55	CD8_XCL1	HCST
APOA1	2.15e-54	0.564509	0.311	0.152	6.89e-50	CD8_XCL1	APOA1
ORM1	1.68e-51	0.625102	0.267	0.126	5.4e-47	CD8_XCL1	ORM1
FCRL63	7.7e-51	0.61896	0.322	0.167	2.47e-46	CD8_XCL1	FCRL6
SLAMF75	8.74e-51	0.61077	0.351	0.191	2.8e-46	CD8_XCL1	SLAMF7
APOA22	3.93e-50	0.282242	0.362	0.19	1.26e-45	CD8_XCL1	APOA2
HSPA1B2	6.03e-49	0.669337	0.345	0.185	1.93e-44	CD8_XCL1	HSPA1B
KLRD12	3.32e-46	0.658149	0.351	0.198	1.06e-41	CD8_XCL1	KLRD1
FGB2	2.73e-45	0.310133	0.307	0.157	8.75e-41	CD8_XCL1	FGB
CD23	1.24e-43	0.481063	0.787	0.667	3.96e-39	CD8_XCL1	CD2
APOC12	1.93e-43	0.4165	0.29	0.149	6.17e-39	CD8_XCL1	APOC1
HSPA1A4	2.67e-43	0.713568	0.4	0.241	8.57e-39	CD8_XCL1	HSPA1A
FGG2	1.69e-41	0.290956	0.288	0.15	5.42e-37	CD8_XCL1	FGG
CST74	2.2e-41	0.409349	0.706	0.516	7.04e-37	CD8_XCL1	CST7
NKG74	3.95e-41	0.429259	0.752	0.588	1.27e-36	CD8_XCL1	NKG7
HSP90AA13	4.2e-41	0.623408	0.762	0.66	1.35e-36	CD8_XCL1	HSP90AA1
STK17A2	1.09e-40	0.603033	0.521	0.373	3.49e-36	CD8_XCL1	STK17A
TRGC23	4.03e-40	0.515805	0.402	0.243	1.29e-35	CD8_XCL1	TRGC2
NR4A22	2.68e-39	0.810814	0.273	0.149	8.58e-35	CD8_XCL1	NR4A2
HOPX3	1.88e-38	0.558759	0.325	0.188	6.02e-34	CD8_XCL1	HOPX
SRGN5	2.84e-38	0.472971	0.767	0.659	9.11e-34	CD8_XCL1	SRGN
APOBEC3G4	3.86e-34	0.552524	0.403	0.264	1.24e-29	CD8_XCL1	APOBEC3G
GZMH3	8.38e-34	0.445666	0.51	0.347	2.69e-29	CD8_XCL1	GZMH
UBB2	9.45e-33	0.357187	0.907	0.866	3.03e-28	CD8_XCL1	UBB
RGS22	3.31e-31	0.807513	0.352	0.232	1.06e-26	CD8_XCL1	RGS2
HLA-B2	2.13e-30	0.277676	0.98	0.975	6.82e-26	CD8_XCL1	HLA-B
CD693	4.8e-29	0.541695	0.592	0.488	1.54e-24	CD8_XCL1	CD69
DUSP13	2.26e-28	0.556763	0.651	0.549	7.24e-24	CD8_XCL1	DUSP1
LCP14	4.7e-27	0.381368	0.77	0.691	1.51e-22	CD8_XCL1	LCP1
SERPINA13	4.46e-25	0.311868	0.442	0.318	1.43e-20	CD8_XCL1	SERPINA1
2024-06-03	5.41e-25	0.469628	0.779	0.69	1.73e-20	CD8_XCL1	JUN
DUSP23	1.18e-24	0.583742	0.483	0.363	3.79e-20	CD8_XCL1	DUSP2
CD632	1.41e-24	0.447253	0.382	0.264	4.51e-20	CD8_XCL1	CD63
FOSB2	3.97e-24	0.474308	0.332	0.22	1.27e-19	CD8_XCL1	FOSB
PTGER41	7.1e-23	0.556217	0.287	0.19	2.28e-18	CD8_XCL1	PTGER4
GZMK3	8.01e-23	0.46115	0.387	0.269	2.57e-18	CD8_XCL1	GZMK
LINC018714	4.63e-22	0.434657	0.314	0.207	1.48e-17	CD8_XCL1	LINC01871
PTPN222	6.67e-21	0.443444	0.28	0.184	2.14e-16	CD8_XCL1	PTPN22
ARAP2	8.77e-21	0.473593	0.266	0.175	2.81e-16	CD8_XCL1	ARAP2
IKZF33	1.17e-19	0.442748	0.412	0.311	3.76e-15	CD8_XCL1	IKZF3
ALOX5AP2	2.38e-19	0.492093	0.392	0.291	7.63e-15	CD8_XCL1	ALOX5AP
FOS3	2.69e-18	0.47247	0.628	0.553	8.64e-14	CD8_XCL1	FOS
CD961	4.45e-18	0.44383	0.415	0.321	1.43e-13	CD8_XCL1	CD96
HLA-DPB14	8.68e-18	0.307487	0.569	0.46	2.78e-13	CD8_XCL1	HLA-DPB1
DNAJA12	1.38e-17	0.449959	0.447	0.354	4.43e-13	CD8_XCL1	DNAJA1
KIAA15511	5.41e-17	0.448807	0.545	0.465	1.74e-12	CD8_XCL1	KIAA1551
CXCR43	4.68e-16	0.448029	0.524	0.448	1.5e-11	CD8_XCL1	CXCR4
BHLHE402	8.39e-16	0.419943	0.282	0.2	2.69e-11	CD8_XCL1	BHLHE40
GBP54	1.2e-15	0.275048	0.58	0.479	3.86e-11	CD8_XCL1	GBP5
HSPB11	1.31e-15	0.403835	0.358	0.27	4.2e-11	CD8_XCL1	HSPB1
THEMIS3	1.5e-15	0.392938	0.293	0.212	4.82e-11	CD8_XCL1	THEMIS
HLA-DRB14	2.95e-15	0.316539	0.568	0.478	9.44e-11	CD8_XCL1	HLA-DRB1
PTPN7	3.07e-15	0.432848	0.258	0.182	9.84e-11	CD8_XCL1	PTPN7
WIPF12	6.33e-15	0.334732	0.549	0.474	2.03e-10	CD8_XCL1	WIPF1
APOBEC3C3	1.28e-14	0.404715	0.297	0.216	4.12e-10	CD8_XCL1	APOBEC3C
HSPE13	1.09e-13	0.424395	0.4	0.323	3.49e-09	CD8_XCL1	HSPE1
ZFP364	1.12e-13	0.483177	0.559	0.502	3.59e-09	CD8_XCL1	ZFP36
HSPA83	1.34e-13	0.268208	0.8	0.769	4.31e-09	CD8_XCL1	HSPA8
RAB8B2	1.65e-13	0.390598	0.298	0.223	5.29e-09	CD8_XCL1	RAB8B
CTSD	2.08e-13	0.365733	0.348	0.267	6.68e-09	CD8_XCL1	CTSD
HLA-DPA14	2.9e-13	0.308599	0.462	0.379	9.28e-09	CD8_XCL1	HLA-DPA1
CLIC13	3.63e-13	0.275614	0.613	0.548	1.16e-08	CD8_XCL1	CLIC1
CD814	6.7e-13	0.292171	0.499	0.415	2.15e-08	CD8_XCL1	CD81
PARP82	9.19e-13	0.339904	0.331	0.252	2.95e-08	CD8_XCL1	PARP8
STOM1	1.18e-12	0.288547	0.251	0.179	3.78e-08	CD8_XCL1	STOM
IFITM23	1.73e-12	0.265775	0.793	0.764	5.54e-08	CD8_XCL1	IFITM2
RARRES33	2.29e-12	0.287073	0.613	0.538	7.34e-08	CD8_XCL1	RARRES3
GSTP13	3.5e-12	0.274797	0.452	0.373	1.12e-07	CD8_XCL1	GSTP1
ITM2A3	5.85e-12	0.442351	0.347	0.275	1.88e-07	CD8_XCL1	ITM2A
SRSF72	1.73e-11	0.334703	0.576	0.523	5.56e-07	CD8_XCL1	SRSF7
DDIT43	2.03e-11	0.318726	0.318	0.244	6.5e-07	CD8_XCL1	DDIT4
TUBA4A	2.95e-11	0.356312	0.405	0.333	9.47e-07	CD8_XCL1	TUBA4A
SAMD34	3.85e-11	0.296271	0.299	0.229	1.23e-06	CD8_XCL1	SAMD3
IQGAP12	4.31e-11	0.321072	0.443	0.375	1.38e-06	CD8_XCL1	IQGAP1
ZFP36L12	5.97e-11	0.361352	0.48	0.413	1.91e-06	CD8_XCL1	ZFP36L1
CLEC2B3	6.37e-11	0.342595	0.392	0.321	2.04e-06	CD8_XCL1	CLEC2B
SLA1	1.32e-10	0.311028	0.274	0.207	4.24e-06	CD8_XCL1	SLA
BTG22	2.4e-10	0.410464	0.343	0.278	7.68e-06	CD8_XCL1	BTG2
GZMM4	3.67e-10	0.267627	0.442	0.37	1.18e-05	CD8_XCL1	GZMM
STK17B1	3.8e-10	0.31594	0.47	0.413	1.22e-05	CD8_XCL1	STK17B
DNAJB14	5.07e-10	0.493653	0.539	0.5	1.63e-05	CD8_XCL1	DNAJB1
ADGRE52	1.27e-09	0.27287	0.395	0.33	4.09e-05	CD8_XCL1	ADGRE5
SH2D1A3	1.49e-09	0.272919	0.296	0.231	4.78e-05	CD8_XCL1	SH2D1A
PYHIN14	2.54e-09	0.261883	0.414	0.341	8.14e-05	CD8_XCL1	PYHIN1
HSPA52	3.19e-09	0.283661	0.493	0.435	0.000102295	CD8_XCL1	HSPA5
GZMB3	4.81e-09	0.324654	0.289	0.224	0.000154022	CD8_XCL1	GZMB
JUND2	5.4e-09	0.364193	0.52	0.475	0.000173127	CD8_XCL1	JUND
PPP1R181	5.99e-09	0.269597	0.41	0.348	0.000192046	CD8_XCL1	PPP1R18
TNFAIP33	1.07e-08	0.31511	0.38	0.319	0.000343572	CD8_XCL1	TNFAIP3
ARPC5L3	3.13e-08	0.289558	0.289	0.232	0.00100375	CD8_XCL1	ARPC5L
LGALS12	4.51e-08	0.295171	0.485	0.428	0.0014444	CD8_XCL1	LGALS1
CALR3	7.88e-08	0.250381	0.547	0.495	0.00252728	CD8_XCL1	CALR
DYNLL11	1.16e-07	0.288714	0.397	0.344	0.00371891	CD8_XCL1	DYNLL1
JUNB2	2.5e-07	0.278273	0.831	0.821	0.00801564	CD8_XCL1	JUNB
GNG23	3.21e-07	0.258859	0.273	0.22	0.0102989	CD8_XCL1	GNG2
TAF72	3.68e-07	0.26549	0.392	0.341	0.0117937	CD8_XCL1	TAF7
CLK11	3.92e-07	0.260845	0.349	0.296	0.0125624	CD8_XCL1	CLK1
LBH	4.42e-07	0.262146	0.429	0.384	0.0141754	CD8_XCL1	LBH
HSP90AB12	5.66e-07	0.28763	0.675	0.666	0.0181383	CD8_XCL1	HSP90AB1
TMX4	6.78e-07	0.288277	0.254	0.205	0.0217173	CD8_XCL1	TMX4
CD73	1.34e-06	0.29903	0.403	0.357	0.0429093	CD8_XCL1	CD7
MT2A3	1.89e-06	0.281215	0.382	0.33	0.0605317	CD8_XCL1	MT2A
ITGAL4	2.53e-06	0.261379	0.363	0.318	0.0812239	CD8_XCL1	ITGAL
LCP2	3e-06	0.269531	0.435	0.394	0.0961087	CD8_XCL1	LCP2
KLF63	3.1e-06	0.321371	0.641	0.618	0.0995246	CD8_XCL1	KLF6
YPEL52	3.29e-06	0.318441	0.305	0.258	0.105546	CD8_XCL1	YPEL5
SLC2A32	6.85e-06	0.354093	0.276	0.237	0.219508	CD8_XCL1	SLC2A3
SRSF31	9.93e-06	0.252056	0.475	0.442	0.318272	CD8_XCL1	SRSF3
DAD1	0.00022279	0.265199	0.303	0.271	1	CD8_XCL1	DAD1
GNLY3	0.00142418	0.352395	0.393	0.385	1	CD8_XCL1	GNLY
EGR1	0	3.21129	0.81	0.111	0	CD8_HSPA1A	EGR1
TNF	0	2.81079	0.674	0.135	0	CD8_HSPA1A	TNF
FOSB3	0	2.57829	0.848	0.215	0	CD8_HSPA1A	FOSB
FOS4	0	2.38385	0.957	0.55	0	CD8_HSPA1A	FOS
2024-06-04	0	2.30795	0.996	0.688	0	CD8_HSPA1A	JUN
HSPA1B3	0	2.20406	0.738	0.181	0	CD8_HSPA1A	HSPA1B
NR4A1	0	2.15795	0.591	0.111	0	CD8_HSPA1A	NR4A1
APOA23	0	1.55344	0.744	0.187	0	CD8_HSPA1A	APOA2
ALB3	0	1.33324	0.806	0.213	0	CD8_HSPA1A	ALB
FGB3	3.98e-302	1.61336	0.654	0.154	1.27e-297	CD8_HSPA1A	FGB
HSPA1A5	1.08e-240	2.14122	0.715	0.238	3.46e-236	CD8_HSPA1A	HSPA1A
APOC13	1.13e-240	1.48302	0.582	0.146	3.63e-236	CD8_HSPA1A	APOC1
DUSP14	8.43e-240	1.8219	0.931	0.547	2.7e-235	CD8_HSPA1A	DUSP1
HP2	2.29e-238	1.3209	0.601	0.156	7.35e-234	CD8_HSPA1A	HP
ORM11	1.51e-236	1.44002	0.526	0.124	4.85e-232	CD8_HSPA1A	ORM1
CCL44	1.65e-233	2.53977	0.768	0.3	5.3e-229	CD8_HSPA1A	CCL4
HSP90AA14	5.03e-229	1.92358	0.937	0.659	1.61e-224	CD8_HSPA1A	HSP90AA1
APOC31	1.91e-222	1.37229	0.565	0.145	6.12e-218	CD8_HSPA1A	APOC3
FGG3	1.52e-218	1.36718	0.562	0.148	4.87e-214	CD8_HSPA1A	FGG
APOA11	2.96e-212	1.30267	0.566	0.151	9.47e-208	CD8_HSPA1A	APOA1
APOE1	8.18e-211	1.36095	0.537	0.138	2.62e-206	CD8_HSPA1A	APOE
IER21	4.29e-207	1.80178	0.931	0.681	1.37e-202	CD8_HSPA1A	IER2
CD694	6.13e-207	1.92291	0.874	0.485	1.96e-202	CD8_HSPA1A	CD69
IFIT2	5.11e-205	3.06405	0.31	0.056	1.64e-200	CD8_HSPA1A	IFIT2
MT-RNR22	2.16e-198	1.20978	0.999	0.99	6.92e-194	CD8_HSPA1A	MT-RNR2
DNAJB15	4.95e-198	1.79932	0.866	0.496	1.59e-193	CD8_HSPA1A	DNAJB1
BTG23	1.4e-197	1.91992	0.687	0.274	4.48e-193	CD8_HSPA1A	BTG2
SLC4A101	3.33e-196	1.25345	0.29	0.049	1.07e-191	CD8_HSPA1A	SLC4A10
JUNB3	8.44e-195	1.39041	0.977	0.819	2.71e-190	CD8_HSPA1A	JUNB
FABP1	8.31e-193	1.41102	0.47	0.116	2.66e-188	CD8_HSPA1A	FABP1
CD83	1.76e-186	1.64203	0.329	0.065	5.64e-182	CD8_HSPA1A	CD83
CCL4L22	5.96e-186	2.39135	0.454	0.119	1.91e-181	CD8_HSPA1A	CCL4L2
PPP1R15A4	1.32e-181	1.71062	0.748	0.356	4.24e-177	CD8_HSPA1A	PPP1R15A
RBP41	3.16e-175	1.27618	0.47	0.123	1.01e-170	CD8_HSPA1A	RBP4
FGA	2.5e-172	1.27407	0.419	0.103	8e-168	CD8_HSPA1A	FGA
ZFP365	2.34e-166	1.58033	0.828	0.499	7.49e-162	CD8_HSPA1A	ZFP36
UBB3	7.35e-166	1.41074	0.965	0.866	2.36e-161	CD8_HSPA1A	UBB
NR4A23	1.19e-165	1.4778	0.501	0.147	3.81e-161	CD8_HSPA1A	NR4A2
GC	9.94e-164	1.14181	0.426	0.108	3.18e-159	CD8_HSPA1A	GC
KLRB12	8.02e-158	1.44746	0.73	0.327	2.57e-153	CD8_HSPA1A	KLRB1
ID24	1.42e-157	1.63853	0.887	0.576	4.56e-153	CD8_HSPA1A	ID2
NFKBIA3	9.64e-155	1.72243	0.832	0.523	3.09e-150	CD8_HSPA1A	NFKBIA
MT-RNR12	1.36e-154	1.15676	0.995	0.964	4.36e-150	CD8_HSPA1A	MT-RNR1
PMAIP11	6.18e-146	1.49255	0.443	0.135	1.98e-141	CD8_HSPA1A	PMAIP1
CCL3L11	6.5e-145	2.07053	0.386	0.105	2.08e-140	CD8_HSPA1A	CCL3L1
SERPINA14	4.27e-144	1.35256	0.695	0.316	1.37e-139	CD8_HSPA1A	SERPINA1
HSPA84	1.49e-139	1.29126	0.915	0.768	4.78e-135	CD8_HSPA1A	HSPA8
IER3	2.69e-135	1.69705	0.346	0.091	8.62e-131	CD8_HSPA1A	IER3
GZMK4	9.57e-135	1.1516	0.667	0.266	3.07e-130	CD8_HSPA1A	GZMK
SAA1	6.91e-131	1.48352	0.328	0.082	2.21e-126	CD8_HSPA1A	SAA1
APOH	2.6e-130	0.965145	0.34	0.085	8.34e-126	CD8_HSPA1A	APOH
AMBP	4.51e-129	1.09037	0.369	0.099	1.44e-124	CD8_HSPA1A	AMBP
DNAJA13	9.52e-129	1.64666	0.675	0.352	3.05e-124	CD8_HSPA1A	DNAJA1
FGL1	5.13e-124	1.06821	0.308	0.075	1.65e-119	CD8_HSPA1A	FGL1
APOB	8.84e-119	1.04319	0.306	0.076	2.83e-114	CD8_HSPA1A	APOB
TF	2.35e-106	1.01929	0.353	0.104	7.54e-102	CD8_HSPA1A	TF
CYP2E1	3.65e-106	0.973714	0.261	0.063	1.17e-101	CD8_HSPA1A	CYP2E1
SELENOP	1.68e-104	0.948705	0.289	0.075	5.37e-100	CD8_HSPA1A	SELENOP
CITED22	4.65e-104	1.55075	0.614	0.323	1.49e-99	CD8_HSPA1A	CITED2
GADD45B1	2.19e-103	1.33258	0.756	0.445	7.03e-99	CD8_HSPA1A	GADD45B
HEXIM1	1.12e-101	1.50433	0.463	0.186	3.59e-97	CD8_HSPA1A	HEXIM1
SRSF73	3.18e-100	1.28881	0.76	0.521	1.02e-95	CD8_HSPA1A	SRSF7
GADD45G1	1.63e-99	1.50201	0.316	0.093	5.22e-95	CD8_HSPA1A	GADD45G
CCL31	4.8e-96	2.01928	0.338	0.107	1.54e-91	CD8_HSPA1A	CCL3
DDIT44	2.49e-92	1.16275	0.533	0.242	7.97e-88	CD8_HSPA1A	DDIT4
AHSG	2.79e-92	0.896744	0.276	0.075	8.93e-88	CD8_HSPA1A	AHSG
TTR	4.28e-91	0.965067	0.325	0.098	1.37e-86	CD8_HSPA1A	TTR
HSP90AB13	7.06e-90	1.26638	0.827	0.664	2.26e-85	CD8_HSPA1A	HSP90AB1
ALDOB	6.81e-88	0.879156	0.266	0.073	2.18e-83	CD8_HSPA1A	ALDOB
C3	2.56e-87	0.808597	0.25	0.066	8.19e-83	CD8_HSPA1A	C3
ZFP36L13	3.38e-87	1.18961	0.674	0.411	1.08e-82	CD8_HSPA1A	ZFP36L1
H2AFX	3.63e-86	1.13312	0.317	0.105	1.16e-81	CD8_HSPA1A	H2AFX
IFNG2	3.17e-85	1.9064	0.366	0.135	1.02e-80	CD8_HSPA1A	IFNG
ATF31	2.1e-83	1.39696	0.326	0.107	6.72e-79	CD8_HSPA1A	ATF3
DUSP24	9.54e-79	1.38234	0.628	0.362	3.06e-74	CD8_HSPA1A	DUSP2
IER51	6.6e-76	1.18045	0.501	0.25	2.12e-71	CD8_HSPA1A	IER5
UBE2S	2.02e-73	1.09263	0.332	0.124	6.48e-69	CD8_HSPA1A	UBE2S
DDIT3	1.92e-71	1.02434	0.276	0.091	6.17e-67	CD8_HSPA1A	DDIT3
SAT11	1.29e-70	1.21861	0.7	0.502	4.12e-66	CD8_HSPA1A	SAT1
BRD21	1.41e-69	1.21236	0.651	0.446	4.52e-65	CD8_HSPA1A	BRD2
CXCR61	1.4e-68	0.842878	0.273	0.088	4.48e-64	CD8_HSPA1A	CXCR6
SOCS1	1.78e-67	0.964581	0.301	0.108	5.71e-63	CD8_HSPA1A	SOCS1
H3F3B2	4.84e-66	0.837226	0.941	0.914	1.55e-61	CD8_HSPA1A	H3F3B
EIF4A3	8.76e-65	1.10018	0.348	0.142	2.81e-60	CD8_HSPA1A	EIF4A3
NCR31	3.89e-62	0.91273	0.274	0.097	1.25e-57	CD8_HSPA1A	NCR3
GZMA6	4.55e-62	0.673541	0.807	0.51	1.46e-57	CD8_HSPA1A	GZMA
RGS23	3.71e-61	1.14317	0.465	0.232	1.19e-56	CD8_HSPA1A	RGS2
AC109326.1	1.02e-56	1.14149	0.277	0.106	3.28e-52	CD8_HSPA1A	AC109326.1
CLU	6.29e-56	0.816728	0.262	0.094	2.02e-51	CD8_HSPA1A	CLU
SRSF32	7.24e-56	0.939556	0.64	0.44	2.32e-51	CD8_HSPA1A	SRSF3
SERTAD1	1.2e-50	0.806983	0.257	0.097	3.84e-46	CD8_HSPA1A	SERTAD1
HSPH1	5.38e-50	1.22693	0.357	0.168	1.73e-45	CD8_HSPA1A	HSPH1
PPP1R10	2.03e-49	0.855195	0.265	0.105	6.51e-45	CD8_HSPA1A	PPP1R10
RGS14	1.13e-48	0.916707	0.437	0.22	3.63e-44	CD8_HSPA1A	RGS1
SRSF2	1.8e-47	0.787299	0.762	0.643	5.76e-43	CD8_HSPA1A	SRSF2
CLK12	3.32e-46	0.82924	0.497	0.294	1.06e-41	CD8_HSPA1A	CLK1
CEBPD1	1.35e-44	1.03511	0.342	0.163	4.33e-40	CD8_HSPA1A	CEBPD
SRGN6	4.33e-44	0.679929	0.786	0.66	1.39e-39	CD8_HSPA1A	SRGN
TUBB4B	2.04e-43	0.829895	0.491	0.293	6.53e-39	CD8_HSPA1A	TUBB4B
BTG12	5.6e-43	0.585735	0.915	0.857	1.79e-38	CD8_HSPA1A	BTG1
CD8A5	8.29e-43	0.650629	0.526	0.293	2.66e-38	CD8_HSPA1A	CD8A
TUBA1A1	1.12e-42	1.05812	0.489	0.307	3.59e-38	CD8_HSPA1A	TUBA1A
HSPA53	2.7e-42	0.799972	0.611	0.434	8.64e-38	CD8_HSPA1A	HSPA5
CXCR44	4.35e-42	0.795227	0.63	0.448	1.39e-37	CD8_HSPA1A	CXCR4
KLRG15	7.29e-41	0.749601	0.437	0.237	2.34e-36	CD8_HSPA1A	KLRG1
SYTL21	1.11e-40	0.688442	0.31	0.141	3.55e-36	CD8_HSPA1A	SYTL2
RSRP1	7.31e-40	0.802275	0.635	0.479	2.34e-35	CD8_HSPA1A	RSRP1
UBC2	4.49e-38	0.593111	0.884	0.849	1.44e-33	CD8_HSPA1A	UBC
CCL55	6.94e-38	0.38695	0.964	0.708	2.22e-33	CD8_HSPA1A	CCL5
SLC2A33	2.28e-33	0.789623	0.402	0.236	7.32e-29	CD8_HSPA1A	SLC2A3
PDCD43	3.08e-33	0.677632	0.547	0.378	9.89e-29	CD8_HSPA1A	PDCD4
HSPE14	8.33e-32	0.649185	0.494	0.323	2.67e-27	CD8_HSPA1A	HSPE1
TSPYL22	1.2e-31	0.819543	0.374	0.215	3.86e-27	CD8_HSPA1A	TSPYL2
IDI11	4.61e-31	0.699816	0.333	0.181	1.48e-26	CD8_HSPA1A	IDI1
SLAMF76	1.09e-29	0.626242	0.352	0.193	3.49e-25	CD8_HSPA1A	SLAMF7
ALOX5AP3	1.51e-29	0.651646	0.461	0.291	4.83e-25	CD8_HSPA1A	ALOX5AP
MT2A4	2.67e-29	0.66119	0.498	0.329	8.55e-25	CD8_HSPA1A	MT2A
TNFAIP34	3.71e-29	0.887572	0.471	0.319	1.19e-24	CD8_HSPA1A	TNFAIP3
STK17A3	9.4e-29	0.600923	0.543	0.375	3.01e-24	CD8_HSPA1A	STK17A
EIF1	2.15e-28	0.36365	0.961	0.956	6.88e-24	CD8_HSPA1A	EIF1
MYADM1	5.57e-28	0.707466	0.321	0.179	1.79e-23	CD8_HSPA1A	MYADM
NFKBIZ1	6.7e-28	0.800039	0.346	0.203	2.15e-23	CD8_HSPA1A	NFKBIZ
GYG11	1.2e-27	0.672941	0.261	0.131	3.86e-23	CD8_HSPA1A	GYG1
IVNS1ABP1	3.79e-27	0.673321	0.296	0.159	1.22e-22	CD8_HSPA1A	IVNS1ABP
DDX3X1	1.6e-26	0.716094	0.446	0.3	5.13e-22	CD8_HSPA1A	DDX3X
PPP1R15B	4.89e-26	0.68191	0.261	0.135	1.57e-21	CD8_HSPA1A	PPP1R15B
FAM46C1	2.26e-24	0.641207	0.266	0.141	7.25e-20	CD8_HSPA1A	FAM46C
JUND3	3.56e-24	0.741136	0.587	0.475	1.14e-19	CD8_HSPA1A	JUND
IFNGR11	6.31e-24	0.613172	0.272	0.148	2.02e-19	CD8_HSPA1A	IFNGR1
CYCS2	6.28e-23	0.651806	0.418	0.278	2.01e-18	CD8_HSPA1A	CYCS
TRGC13	7.54e-23	0.496071	0.286	0.155	2.42e-18	CD8_HSPA1A	TRGC1
HERPUD12	8.72e-23	0.663047	0.369	0.233	2.79e-18	CD8_HSPA1A	HERPUD1
ZFAND52	1.47e-22	0.64466	0.354	0.221	4.72e-18	CD8_HSPA1A	ZFAND5
MCL11	1.84e-22	0.634788	0.586	0.489	5.89e-18	CD8_HSPA1A	MCL1
YPEL53	5.12e-22	0.623912	0.394	0.258	1.64e-17	CD8_HSPA1A	YPEL5
GPRIN31	6.37e-22	0.570988	0.341	0.209	2.04e-17	CD8_HSPA1A	GPRIN3
GPR1711	7.79e-22	0.587052	0.256	0.139	2.5e-17	CD8_HSPA1A	GPR171
GPR652	8.18e-22	0.601892	0.345	0.213	2.62e-17	CD8_HSPA1A	GPR65
LCP15	2.1e-19	0.400375	0.758	0.692	6.74e-15	CD8_HSPA1A	LCP1
PARP83	2.82e-19	0.561527	0.378	0.252	9.05e-15	CD8_HSPA1A	PARP8
SLC38A2	4.82e-19	0.617375	0.356	0.235	1.54e-14	CD8_HSPA1A	SLC38A2
EIF52	2.23e-18	0.583241	0.457	0.339	7.14e-14	CD8_HSPA1A	EIF5
CCNL11	2.45e-18	0.594525	0.554	0.451	7.86e-14	CD8_HSPA1A	CCNL1
SH2D1A4	4.99e-18	0.547984	0.352	0.231	1.6e-13	CD8_HSPA1A	SH2D1A
HSPD11	1.65e-17	0.5672	0.394	0.274	5.3e-13	CD8_HSPA1A	HSPD1
PNRC11	6.45e-17	0.397316	0.788	0.742	2.07e-12	CD8_HSPA1A	PNRC1
GLUL	1.98e-16	0.675582	0.264	0.163	6.34e-12	CD8_HSPA1A	GLUL
RPL22L11	2.2e-16	0.580605	0.286	0.18	7.04e-12	CD8_HSPA1A	RPL22L1
NUFIP2	1.37e-15	0.51003	0.297	0.189	4.4e-11	CD8_HSPA1A	NUFIP2
PTGER42	2.2e-15	0.558622	0.296	0.191	7.06e-11	CD8_HSPA1A	PTGER4
YME1L1	3.52e-15	0.584258	0.328	0.222	1.13e-10	CD8_HSPA1A	YME1L1
TUBA1B	7.88e-15	0.475205	0.547	0.447	2.53e-10	CD8_HSPA1A	TUBA1B
G3BP21	8.52e-15	0.549488	0.378	0.273	2.73e-10	CD8_HSPA1A	G3BP2
MYBL12	1.11e-14	0.481071	0.261	0.162	3.57e-10	CD8_HSPA1A	MYBL1
CD962	1.51e-14	0.494344	0.434	0.322	4.83e-10	CD8_HSPA1A	CD96
EIF4A2	2e-14	0.403171	0.728	0.681	6.41e-10	CD8_HSPA1A	EIF4A2
TOB11	2.14e-14	0.571605	0.293	0.196	6.86e-10	CD8_HSPA1A	TOB1
HCST5	2.82e-14	0.28838	0.775	0.672	9.03e-10	CD8_HSPA1A	HCST
ARAP21	1.33e-13	0.468228	0.273	0.176	4.25e-09	CD8_HSPA1A	ARAP2
JAML1	2.86e-13	0.487242	0.268	0.174	9.17e-09	CD8_HSPA1A	JAML
GBP55	4.19e-13	0.345757	0.578	0.48	1.34e-08	CD8_HSPA1A	GBP5
FTL	6.37e-13	0.308642	0.979	0.971	2.04e-08	CD8_HSPA1A	FTL
RGCC2	2.07e-12	0.569475	0.264	0.175	6.63e-08	CD8_HSPA1A	RGCC
LBH1	6.38e-12	0.468296	0.47	0.384	2.04e-07	CD8_HSPA1A	LBH
TUBA4A1	6.71e-12	0.558567	0.419	0.334	2.15e-07	CD8_HSPA1A	TUBA4A
ATF4	1.22e-11	0.475724	0.383	0.292	3.92e-07	CD8_HSPA1A	ATF4
LINC018715	1.36e-11	0.40392	0.304	0.208	4.34e-07	CD8_HSPA1A	LINC01871
KLF64	4.48e-11	0.444771	0.652	0.618	1.44e-06	CD8_HSPA1A	KLF6
PLIN21	5.07e-11	0.550791	0.288	0.201	1.62e-06	CD8_HSPA1A	PLIN2
SNHG82	1.97e-10	0.43671	0.438	0.349	6.31e-06	CD8_HSPA1A	SNHG8
ISG152	3.88e-10	0.666569	0.308	0.229	1.24e-05	CD8_HSPA1A	ISG15
SQSTM13	5.86e-10	0.418378	0.381	0.298	1.88e-05	CD8_HSPA1A	SQSTM1
TAF73	1.76e-09	0.400765	0.421	0.341	5.64e-05	CD8_HSPA1A	TAF7
SLK2	2.57e-09	0.397995	0.314	0.23	8.23e-05	CD8_HSPA1A	SLK
IRF12	3.56e-09	0.457223	0.465	0.392	0.000113999	CD8_HSPA1A	IRF1
SLA2	6.1e-09	0.411027	0.284	0.208	0.000195501	CD8_HSPA1A	SLA
EIF4G2	6.85e-09	0.354926	0.618	0.574	0.00021968	CD8_HSPA1A	EIF4G2
XBP11	8.24e-09	0.403894	0.391	0.315	0.000264241	CD8_HSPA1A	XBP1
RAB8B3	2.91e-08	0.361126	0.298	0.223	0.000933715	CD8_HSPA1A	RAB8B
SELENOK2	5.12e-08	0.332883	0.361	0.281	0.00164242	CD8_HSPA1A	SELENOK
DYNLL12	6.93e-08	0.362306	0.419	0.344	0.002222	CD8_HSPA1A	DYNLL1
LCP21	8.29e-08	0.325003	0.465	0.394	0.00265784	CD8_HSPA1A	LCP2
ZFP36L22	1.54e-07	0.30101	0.732	0.71	0.00492705	CD8_HSPA1A	ZFP36L2
PIP4K2A2	2.63e-07	0.338043	0.441	0.371	0.00843234	CD8_HSPA1A	PIP4K2A
GLS1	3.08e-07	0.34485	0.269	0.202	0.00986212	CD8_HSPA1A	GLS
APOBEC3G5	4.16e-07	0.325806	0.338	0.266	0.0133398	CD8_HSPA1A	APOBEC3G
STAT41	4.63e-07	0.325957	0.268	0.2	0.0148265	CD8_HSPA1A	STAT4
SFPQ	4.77e-07	0.317847	0.538	0.497	0.0153013	CD8_HSPA1A	SFPQ
PTPN223	5.38e-07	0.297684	0.253	0.186	0.017257	CD8_HSPA1A	PTPN22
TRA2B	5.45e-07	0.387938	0.361	0.297	0.017471	CD8_HSPA1A	TRA2B
UTRN2	1.41e-06	0.333835	0.349	0.279	0.0453317	CD8_HSPA1A	UTRN
RORA1	1.89e-06	0.303924	0.321	0.254	0.06053	CD8_HSPA1A	RORA
TAGAP1	3.61e-06	0.394368	0.332	0.274	0.115783	CD8_HSPA1A	TAGAP
KIAA15512	4.34e-06	0.282743	0.522	0.466	0.139104	CD8_HSPA1A	KIAA1551
TC2N1	7.54e-06	0.316396	0.298	0.238	0.241534	CD8_HSPA1A	TC2N
CD633	8.52e-06	0.280001	0.328	0.266	0.273016	CD8_HSPA1A	CD63
HSPA9	9.51e-06	0.276177	0.33	0.267	0.304813	CD8_HSPA1A	HSPA9
SYNRG	9.92e-06	0.326655	0.253	0.198	0.318073	CD8_HSPA1A	SYNRG
HOPX4	1.35e-05	0.28203	0.25	0.191	0.432309	CD8_HSPA1A	HOPX
FUS	1.44e-05	0.302786	0.513	0.475	0.46158	CD8_HSPA1A	FUS
MIER1	1.68e-05	0.254719	0.286	0.225	0.539844	CD8_HSPA1A	MIER1
CTSD1	1.73e-05	0.383087	0.321	0.269	0.553559	CD8_HSPA1A	CTSD
DAD11	3.2e-05	0.341868	0.325	0.271	1	CD8_HSPA1A	DAD1
RSRC2	3.6e-05	0.278542	0.304	0.249	1	CD8_HSPA1A	RSRC2
STK17B2	5.02e-05	0.297951	0.455	0.414	1	CD8_HSPA1A	STK17B
HNRNPH1	5.58e-05	0.309419	0.375	0.327	1	CD8_HSPA1A	HNRNPH1
IKZF34	5.67e-05	0.265049	0.37	0.312	1	CD8_HSPA1A	IKZF3
HSPB12	5.83e-05	0.32955	0.325	0.272	1	CD8_HSPA1A	HSPB1
H2AFZ	0.000132579	0.403584	0.382	0.346	1	CD8_HSPA1A	H2AFZ
VPS13C	0.000150765	0.321453	0.34	0.292	1	CD8_HSPA1A	VPS13C
PDIA6	0.000170408	0.266124	0.317	0.267	1	CD8_HSPA1A	PDIA6
PRPF38B	0.000387778	0.262027	0.368	0.325	1	CD8_HSPA1A	PRPF38B
BZW12	0.000507553	0.257498	0.3	0.253	1	CD8_HSPA1A	BZW1
PCM1	0.000540856	0.278858	0.333	0.288	1	CD8_HSPA1A	PCM1
CGGBP1	0.000855043	0.263675	0.32	0.278	1	CD8_HSPA1A	CGGBP1
PRDM12	0.000986417	0.271307	0.252	0.209	1	CD8_HSPA1A	PRDM1
CELF2	0.00291248	0.257582	0.306	0.27	1	CD8_HSPA1A	CELF2
ZBTB384	0.00373388	0.257671	0.261	0.228	1	CD8_HSPA1A	ZBTB38
GAS52	0.00403959	0.262925	0.344	0.311	1	CD8_HSPA1A	GAS5
OSTF12	0.00539901	0.30098	0.254	0.224	1	CD8_HSPA1A	OSTF1
