# Supplementary material for: Multimodal tumor thermal therapy enhances antitumor immunity by expanding tumor-reactive CX3CR1⁺GPR56⁺ T cells in hepatocellular carcinoma
Source: Theranostics. 2026 Feb 26;16(9):4959–79. doi: 10.7150/thno.127962 (PMC12964383; doi:10.7150/thno.127962)
Supplement: Supplementary file 1 — Supplementary figures and tables. [file thnov16p4959s1.zip › Supplemental material/Table S3.xlsx]

## Sheet: Sheet1
Table S3. Antibodies for flow cytometry.
Antibodies	Reactivity	Clone	Company
CD3-AF700	Human	OKT3	BioLegned
CD4-PerCP/Cy5.5	Human	RPA-T4	BioLegned
CD8-APC/Cy7	Human	HIT8a	BioLegned
CX3CR1-BV786	Human	2A9-1	BioLegned
GPR56-PE	Human	4C3	BioLegned
CD25-APC	Human	BC96	BioLegned
FOXP3-PE	Human	206D	BioLegned
IFN-γ-BV421	Human	B27	BioLegned
Perforin-PE/Dazzle	Human	dG9	BioLegned
GZMB-FITC	Human/Mouse	GB11	BioLegned
CD3-APC/Cy7	Mouse	145-2C11	BioLegned
CD4-APC	Mouse	RM4-5	BD Biosciences
CD8-AF700	Mouse	53-6.7	BioLegned
CD49b-Percp/Cy5.5	Mouse	DX5	BioLegned
CX3CR1-BV711	Mouse	SA011F11	BioLegned
IFN-γ-BV605	Mouse	XMG1.2	BioLegned
Perforin-PE	Mouse	S16009A	BioLegned
FoxP3-PE	Mouse	MF-14	BioLegned
Ki67-BUV395	Mouse	B56	BD Biosciences
CD11b-Pacific blue	Mouse	M1/70	BioLegned
CD11c-PE	Mouse	N418	BioLegned
Ly6C-FITC	Mouse	HK1.4	BioLegned
Ly6G-PE/Cy7	Mouse	1A8	BioLegned
F4/80-BV605	Mouse	BM8	BioLegned
CD86-APC/Cy7	Mouse	GL-1	BioLegned
IA-IE-Percp/Cy5.5	Mouse	M5/114.15.2	BioLegned
CD40-BV786	Mouse	3/23	BD Biosciences
